# Supplementary material for: 1,1′-(p-Phenyl­enedimethyl­idene)diimidazol-3-ium bis­{2-[(2-carb­oxy­phen­yl)disulfan­yl]benzoate} dihydrate
Source: Acta Crystallogr Sect E Struct Rep Online. 2010 Nov 20;66(Pt 12):o3230. doi: 10.1107/S1600536810047021 (PMC3011651; doi:10.1107/S1600536810047021)
Supplement: Supplementary file 1 [file e-66-o3230-sup1.cif]

##############################################################################
###                                                                        ###
###        Electronic paper (Acta Crystallographica Section E)             ###
###                                                                        ###
##############################################################################
#                                                                            #
# This CIF contains the data in a paper accepted for publication in Acta     #
# Crystallographica Section E. It conforms to the requirements of Notes      #
# for Authors for Section E, and has been peer reviewed under the auspices   #
# of the IUCr Commission on Journals.                                        #
#                                                                            #
# Full details of the Crystallographic Information File format               #
# are given in the paper "The Crystallographic Information File (CIF):       #
# a New Standard Archive File for Crystallography" by S. R. Hall, F. H.      #
# Allen and I. D. Brown [Acta Cryst. (1991), A47, 655-685].                  #
#                                                                            #
# The current version of the core CIF dictionary is obtainable from          #
# ftp://ftp.iucr.org/pub/cif_core.dic. The current version number is 2.4.    #
#                                                                            #
# Software is freely available for graphical display of the structure(s) in  #
# this CIF.  For information consult the CIF home page http://www.iucr.org/  #
# cif/home.html                                                              #
#                                                                            #
# This file may be used for bona fide research purposes within the           #
# scientific community so long as proper attribution is given to the journal # 
# article from which it was obtained.                                        #
#                                                                            #
##############################################################################
                                             
data_I
_audit_creation_method     SHELXL-97
_chemical_name_systematic
;
1,1'-(<i>p</i>-Phenylenedimethylidene)diimidazol-3-ium
bis{2-[(2-carboxyphenyl)disulfanyl]benzoate} dihydrate
;
_chemical_name_common     ?
_chemical_formula_moiety     'C14 H16 N4 2+, 2(C14 H9 O4 S2 -), 2(H2 O)'
_chemical_formula_sum     'C42 H38 N4 O10 S4'
_chemical_formula_iupac     'C14 H16 N4 2+, 2C14 H9 O4 S2 -, 2H2 O'
_chemical_formula_weight     887.00
_chemical_melting_point     ?
_symmetry_cell_setting     triclinic
_symmetry_space_group_name_H-M     'P -1'
_symmetry_space_group_name_Hall     '-P 1'
loop_
    _symmetry_equiv_pos_as_xyz
    'x, y, z'
    '-x, -y, -z'
_cell_length_a     4.6776(11)
_cell_length_b     12.201(3)
_cell_length_c     18.850(4)
_cell_angle_alpha     107.985(3)
_cell_angle_beta     90.686(3)
_cell_angle_gamma     100.634(3)
_cell_volume     1002.9(4)
_cell_formula_units_Z     1
_cell_measurement_reflns_used     1975
_cell_measurement_theta_min     2.278
_cell_measurement_theta_max     24.544
_cell_measurement_temperature     296(2)
_exptl_crystal_description     Block
_exptl_crystal_colour     colourless
_exptl_crystal_size_max     0.45
_exptl_crystal_size_mid     0.43
_exptl_crystal_size_min     0.38
_exptl_crystal_density_diffrn     1.469
_exptl_crystal_density_meas     ?
_exptl_crystal_density_method     'not measured'
_exptl_crystal_F_000     462
_exptl_absorpt_coefficient_mu     0.303
_exptl_absorpt_correction_type     multi-scan
_exptl_absorpt_process_details     '(SADABS; Sheldrick, 2004)'
_exptl_absorpt_correction_T_min     0.8757
_exptl_absorpt_correction_T_max     0.8936
_exptl_special_details
;
;
_diffrn_ambient_temperature     296(2)
_diffrn_radiation_type     MoK\a
_diffrn_radiation_wavelength     0.71073
_diffrn_radiation_source     'fine-focus sealed tube'
_diffrn_radiation_monochromator     graphite
_diffrn_measurement_device_type     'Bruker SMART APEX CCD'
_diffrn_measurement_method     '\f and \w scans'
_diffrn_detector_area_resol_mean     ?
_diffrn_reflns_number     7640
_diffrn_reflns_av_R_equivalents     0.0301
_diffrn_reflns_av_sigmaI/netI     0.0455
_diffrn_reflns_theta_min     1.79
_diffrn_reflns_theta_max     25.50
_diffrn_reflns_theta_full     25.50
_diffrn_measured_fraction_theta_max     0.991
_diffrn_measured_fraction_theta_full     0.991
_diffrn_reflns_limit_h_min     -5
_diffrn_reflns_limit_h_max     5
_diffrn_reflns_limit_k_min     -14
_diffrn_reflns_limit_k_max     14
_diffrn_reflns_limit_l_min     -20
_diffrn_reflns_limit_l_max     22
_diffrn_standards_number     ?
_diffrn_standards_interval_count     ?
_diffrn_standards_interval_time     ?
_diffrn_standards_decay_%     ?
_refine_special_details
;
Refinement of <i>F</i>^2^ against ALL reflections. The weighted <i>R</i>-factor
<i>wR</i> and goodness of fit <i>S</i> are based on <i>F</i>^2^, conventional
<i>R</i>-factors <i>R</i> are based on <i>F</i>, with <i>F</i> set to zero for
negative <i>F</i>^2^. The threshold expression of <i>F</i>^2^ >
\s(<i>F</i>^2^) is used only for calculating <i>R</i>-factors(gt) <i>etc</i>.
and is not relevant to the choice of reflections for refinement.
<i>R</i>-factors based on <i>F</i>^2^ are statistically about twice as large
as those based on <i>F</i>, and <i>R</i>- factors based on ALL data will be
even larger.
;
_reflns_number_total     3708
_reflns_number_gt     2720
_reflns_threshold_expression     I>2sigma(I)
_refine_ls_structure_factor_coef     Fsqd
_refine_ls_matrix_type     full
_refine_ls_R_factor_all     0.0634
_refine_ls_R_factor_gt     0.0436
_refine_ls_wR_factor_gt     0.1151
_refine_ls_wR_factor_ref     0.1339
_refine_ls_goodness_of_fit_ref     1.083
_refine_ls_restrained_S_all     1.087
_refine_ls_number_reflns     3708
_refine_ls_number_parameters     284
_refine_ls_number_restraints     9
_refine_ls_hydrogen_treatment     mixed
_refine_ls_weighting_scheme     calc
_refine_ls_weighting_details
         'calc w=1/[\s^2^(Fo^2^)+(0.0676P)^2^+0.1163P] where P=(Fo^2^+2Fc^2^)/3'
_atom_sites_solution_hydrogens     geom
_atom_sites_solution_primary     direct
_atom_sites_solution_secondary     difmap
_refine_ls_shift/su_max     0.000
_refine_ls_shift/su_mean     0.000
_refine_diff_density_max     0.255
_refine_diff_density_min     -0.236
_refine_ls_extinction_method     none
_refine_ls_extinction_coef     ?
loop_
    _atom_type_symbol
    _atom_type_description
    _atom_type_scat_dispersion_real
    _atom_type_scat_dispersion_imag
    _atom_type_scat_source
    'C' 'C' 0.0033 0.0016
                         'International Tables Vol C Tables 4.2.6.8 and 6.1.1.4'
    'H' 'H' 0.0000 0.0000
                         'International Tables Vol C Tables 4.2.6.8 and 6.1.1.4'
    'N' 'N' 0.0061 0.0033
                         'International Tables Vol C Tables 4.2.6.8 and 6.1.1.4'
    'O' 'O' 0.0106 0.0060
                         'International Tables Vol C Tables 4.2.6.8 and 6.1.1.4'
    'S' 'S' 0.1246 0.1234
                         'International Tables Vol C Tables 4.2.6.8 and 6.1.1.4'
_computing_data_collection     'SMART (Bruker, 2002)'
_computing_cell_refinement     'SAINT-Plus (Bruker, 2003)'
_computing_data_reduction     'SAINT-Plus (Bruker, 2003)'
_computing_structure_solution     'SHELXS-97 (Sheldrick, 2008)'
_computing_structure_refinement     'SHELXL-97 (Sheldrick, 2008)'
_computing_molecular_graphics
                     'SHELXTL (Sheldrick, 2008) and DIAMOND (Brandenburg, 2006)'
_computing_publication_material     'publCIF (Westrip, 2010)'
loop_
    _atom_site_type_symbol
    _atom_site_label
    _atom_site_fract_x
    _atom_site_fract_y
    _atom_site_fract_z
    _atom_site_U_iso_or_equiv
    _atom_site_adp_type
    _atom_site_calc_flag
    _atom_site_refinement_flags
    _atom_site_occupancy
    _atom_site_disorder_assembly
    _atom_site_disorder_group
    C C1 0.9224(5) 0.7640(2) 0.21093(14) 0.0356(6) Uani d . 1 . .
    C C2 0.9027(5) 0.6438(2) 0.19945(14) 0.0352(6) Uani d . 1 . .
    C C3 1.0412(6) 0.5796(2) 0.14067(15) 0.0443(7) Uani d . 1 . .
    H H3 1.0227 0.4990 0.1313 0.053 Uiso calc R 1 . .
    C C4 1.2053(6) 0.6331(2) 0.09606(16) 0.0500(7) Uani d . 1 . .
    H H4 1.2968 0.5885 0.0571 0.060 Uiso calc R 1 . .
    C C5 1.2351(6) 0.7522(3) 0.10862(17) 0.0483(7) Uani d . 1 . .
    H H5 1.3507 0.7889 0.0794 0.058 Uiso calc R 1 . .
    C C6 1.0910(6) 0.8157(2) 0.16511(16) 0.0437(7) Uani d . 1 . .
    H H6 1.1066 0.8958 0.1729 0.052 Uiso calc R 1 . .
    C C7 0.7699(6) 0.8391(2) 0.27118(16) 0.0405(6) Uani d . 1 . .
    C C8 0.5723(5) 0.1938(2) 0.13953(14) 0.0375(6) Uani d . 1 . .
    C C9 0.5950(5) 0.3156(2) 0.15799(14) 0.0357(6) Uani d . 1 . .
    C C10 0.4493(6) 0.3591(2) 0.11132(15) 0.0433(7) Uani d . 1 . .
    H H10 0.4668 0.4399 0.1224 0.052 Uiso calc R 1 . .
    C C11 0.2789(6) 0.2841(3) 0.04877(17) 0.0496(7) Uani d . 1 . .
    H H11 0.1817 0.3148 0.0184 0.060 Uiso calc R 1 . .
    C C12 0.2513(6) 0.1640(3) 0.03089(17) 0.0530(8) Uani d . 1 . .
    H H12 0.1350 0.1135 -0.0110 0.064 Uiso calc R 1 . .
    C C13 0.3991(6) 0.1202(2) 0.07623(16) 0.0461(7) Uani d . 1 . .
    H H13 0.3825 0.0393 0.0642 0.055 Uiso calc R 1 . .
    C C14 0.7222(6) 0.1414(2) 0.18676(16) 0.0445(7) Uani d . 1 . .
    S S1 0.69255(16) 0.57314(5) 0.25775(4) 0.0440(2) Uani d . 1 . .
    S S2 0.81448(17) 0.41403(6) 0.23901(4) 0.0461(2) Uani d . 1 . .
    O O1 0.7530(4) 0.94073(15) 0.26811(11) 0.0504(5) Uani d . 1 . .
    O O2 0.6751(5) 0.80190(17) 0.32150(12) 0.0636(6) Uani d . 1 . .
    O O3 0.8747(5) 0.19838(17) 0.24241(13) 0.0676(7) Uani d . 1 . .
    O O4 0.6690(6) 0.02564(17) 0.16259(13) 0.0670(7) Uani d D 1 . .
    H H4A 0.737(8) 0.003(3) 0.1976(19) 0.100 Uiso d D 1 . .
    C C15 0.3094(6) 0.1496(3) 0.35488(17) 0.0514(7) Uani d . 1 . .
    H H15 0.3404 0.1817 0.3162 0.062 Uiso calc R 1 . .
    C C16 0.3162(9) 0.0374(3) 0.4231(2) 0.0735(10) Uani d . 1 . .
    H H16 0.3513 -0.0234 0.4398 0.088 Uiso calc R 1 . .
    C C17 0.1658(8) 0.1195(3) 0.4573(2) 0.0731(11) Uani d . 1 . .
    H H17 0.0816 0.1277 0.5026 0.088 Uiso calc R 1 . .
    C C18 0.0401(6) 0.2974(2) 0.43199(18) 0.0513(7) Uani d . 1 . .
    H H18A -0.1118 0.2936 0.4662 0.062 Uiso calc R 1 . .
    H H18B -0.0463 0.3040 0.3868 0.062 Uiso calc R 1 . .
    C C19 0.2748(5) 0.4039(2) 0.46723(14) 0.0406(6) Uani d D 1 . .
    C C20 0.4029(7) 0.4741(3) 0.42709(17) 0.0623(9) Uani d D 1 . .
    H H20 0.3376 0.4576 0.3774 0.075 Uiso calc R 1 . .
    C C21 0.3731(7) 0.4311(3) 0.54080(16) 0.0656(9) Uani d D 1 . .
    H H21 0.2879 0.3853 0.5692 0.079 Uiso calc R 1 . .
    N N1 0.4076(5) 0.0579(2) 0.36030(15) 0.0512(6) Uani d D 1 . .
    H H1 0.519(5) 0.016(2) 0.3270(14) 0.056(9) Uiso d D 1 . .
    N N2 0.1594(5) 0.18873(19) 0.41342(13) 0.0466(6) Uani d . 1 . .
    O O1W 0.2006(6) 0.7532(2) 0.40459(14) 0.0758(7) Uani d D 1 . .
    H H1WA 0.351(5) 0.761(4) 0.378(2) 0.114 Uiso d D 1 . .
    H H1WB 0.049(5) 0.747(4) 0.374(2) 0.114 Uiso d D 1 . .
loop_
    _atom_site_aniso_label
    _atom_site_aniso_U_11
    _atom_site_aniso_U_22
    _atom_site_aniso_U_33
    _atom_site_aniso_U_12
    _atom_site_aniso_U_13
    _atom_site_aniso_U_23
    C1 0.0361(14) 0.0302(13) 0.0407(15) 0.0070(11) -0.0009(11) 0.0114(11)
    C2 0.0401(14) 0.0307(13) 0.0356(14) 0.0101(11) 0.0003(11) 0.0098(11)
    C3 0.0482(16) 0.0360(14) 0.0505(17) 0.0155(12) 0.0083(13) 0.0120(13)
    C4 0.0498(17) 0.0509(17) 0.0504(18) 0.0191(14) 0.0140(14) 0.0121(14)
    C5 0.0459(16) 0.0509(17) 0.0537(18) 0.0078(13) 0.0100(14) 0.0252(14)
    C6 0.0470(16) 0.0321(14) 0.0559(18) 0.0072(12) 0.0038(14) 0.0201(13)
    C7 0.0451(16) 0.0284(13) 0.0477(16) 0.0093(11) 0.0017(13) 0.0105(12)
    C8 0.0435(15) 0.0298(13) 0.0393(15) 0.0086(11) 0.0084(12) 0.0103(12)
    C9 0.0403(14) 0.0293(13) 0.0380(14) 0.0082(11) 0.0092(11) 0.0103(11)
    C10 0.0503(16) 0.0351(14) 0.0475(16) 0.0142(12) 0.0005(13) 0.0141(13)
    C11 0.0501(17) 0.0482(17) 0.0500(18) 0.0097(14) -0.0029(14) 0.0148(14)
    C12 0.0528(18) 0.0459(17) 0.0484(18) -0.0006(14) -0.0066(14) 0.0043(14)
    C13 0.0561(17) 0.0312(14) 0.0462(17) 0.0035(13) 0.0066(14) 0.0083(13)
    C14 0.0612(18) 0.0312(14) 0.0445(17) 0.0142(13) 0.0093(14) 0.0137(13)
    S1 0.0631(5) 0.0266(3) 0.0436(4) 0.0107(3) 0.0119(3) 0.0114(3)
    S2 0.0665(5) 0.0276(3) 0.0438(4) 0.0100(3) -0.0065(3) 0.0108(3)
    O1 0.0689(13) 0.0263(9) 0.0578(12) 0.0160(9) 0.0077(10) 0.0122(9)
    O2 0.0914(16) 0.0426(12) 0.0683(15) 0.0263(11) 0.0380(13) 0.0250(11)
    O3 0.1023(18) 0.0354(11) 0.0633(15) 0.0134(11) -0.0240(13) 0.0143(11)
    O4 0.1058(19) 0.0289(10) 0.0678(15) 0.0140(11) -0.0092(13) 0.0178(10)
    C15 0.0584(19) 0.0508(18) 0.0452(17) 0.0190(15) 0.0045(15) 0.0108(14)
    C16 0.104(3) 0.0493(19) 0.079(3) 0.0279(19) 0.024(2) 0.0288(19)
    C17 0.106(3) 0.0486(19) 0.074(2) 0.0176(19) 0.040(2) 0.0295(18)
    C18 0.0451(16) 0.0388(15) 0.0627(19) 0.0098(13) 0.0029(14) 0.0049(14)
    C19 0.0419(15) 0.0333(14) 0.0432(16) 0.0086(11) 0.0046(12) 0.0067(12)
    C20 0.076(2) 0.057(2) 0.0456(18) -0.0079(17) -0.0084(16) 0.0171(16)
    C21 0.085(2) 0.0540(19) 0.0502(19) -0.0174(17) -0.0008(17) 0.0245(16)
    N1 0.0537(15) 0.0364(13) 0.0564(16) 0.0104(11) 0.0033(13) 0.0034(12)
    N2 0.0457(13) 0.0360(13) 0.0523(15) 0.0053(10) 0.0051(11) 0.0070(11)
    O1W 0.0771(17) 0.0846(18) 0.0666(17) 0.0079(15) 0.0150(13) 0.0294(14)
_geom_special_details
;
All e.s.d.'s (except the e.s.d. in the dihedral angle between two l.s. planes)
are estimated using the full covariance matrix. The cell e.s.d.'s are taken
into account individually in the estimation of e.s.d.'s in distances, angles
and torsion angles; correlations between e.s.d.'s in cell parameters are only
used when they are defined by crystal symmetry. An approximate (isotropic)
treatment of cell e.s.d.'s is used for estimating e.s.d.'s involving l.s.
planes.
;
loop_
    _geom_bond_atom_site_label_1
    _geom_bond_atom_site_label_2
    _geom_bond_site_symmetry_2
    _geom_bond_distance
    _geom_bond_publ_flag
    C1 C6 . 1.391(3) ?
    C1 C2 . 1.400(3) ?
    C1 C7 . 1.502(4) ?
    C2 C3 . 1.389(3) ?
    C2 S1 . 1.793(3) ?
    C3 C4 . 1.376(4) ?
    C3 H3 . 0.9300 ?
    C4 C5 . 1.378(4) ?
    C4 H4 . 0.9300 ?
    C5 C6 . 1.375(4) ?
    C5 H5 . 0.9300 ?
    C6 H6 . 0.9300 ?
    C7 O2 . 1.226(3) ?
    C7 O1 . 1.276(3) ?
    C8 C13 . 1.391(4) ?
    C8 C9 . 1.400(3) ?
    C8 C14 . 1.482(4) ?
    C9 C10 . 1.389(4) ?
    C9 S2 . 1.790(3) ?
    C10 C11 . 1.380(4) ?
    C10 H10 . 0.9300 ?
    C11 C12 . 1.379(4) ?
    C11 H11 . 0.9300 ?
    C12 C13 . 1.378(4) ?
    C12 H12 . 0.9300 ?
    C13 H13 . 0.9300 ?
    C14 O3 . 1.200(3) ?
    C14 O4 . 1.317(3) ?
    S1 S2 . 2.0515(10) ?
    O4 H4A . 0.87(2) ?
    C15 N1 . 1.316(4) ?
    C15 N2 . 1.325(4) ?
    C15 H15 . 0.9300 ?
    C16 C17 . 1.337(5) ?
    C16 N1 . 1.342(4) ?
    C16 H16 . 0.9300 ?
    C17 N2 . 1.356(4) ?
    C17 H17 . 0.9300 ?
    C18 N2 . 1.478(3) ?
    C18 C19 . 1.503(4) ?
    C18 H18A . 0.9700 ?
    C18 H18B . 0.9700 ?
    C19 C20 . 1.374(3) ?
    C19 C21 . 1.374(3) ?
    C20 C21 2_666 1.381(3) ?
    C20 H20 . 0.9300 ?
    C21 C20 2_666 1.381(3) ?
    C21 H21 . 0.9300 ?
    N1 H1 . 0.911(17) ?
    O1W H1WA . 0.876(18) ?
    O1W H1WB . 0.883(18) ?
loop_
    _geom_angle_atom_site_label_1
    _geom_angle_atom_site_label_2
    _geom_angle_atom_site_label_3
    _geom_angle_site_symmetry_1
    _geom_angle_site_symmetry_3
    _geom_angle
    _geom_angle_publ_flag
    C6 C1 C2 . . 118.7(2) ?
    C6 C1 C7 . . 118.9(2) ?
    C2 C1 C7 . . 122.4(2) ?
    C3 C2 C1 . . 118.8(2) ?
    C3 C2 S1 . . 120.61(19) ?
    C1 C2 S1 . . 120.52(19) ?
    C4 C3 C2 . . 121.1(2) ?
    C4 C3 H3 . . 119.5 ?
    C2 C3 H3 . . 119.5 ?
    C3 C4 C5 . . 120.5(3) ?
    C3 C4 H4 . . 119.7 ?
    C5 C4 H4 . . 119.7 ?
    C6 C5 C4 . . 118.8(3) ?
    C6 C5 H5 . . 120.6 ?
    C4 C5 H5 . . 120.6 ?
    C5 C6 C1 . . 122.0(2) ?
    C5 C6 H6 . . 119.0 ?
    C1 C6 H6 . . 119.0 ?
    O2 C7 O1 . . 123.3(2) ?
    O2 C7 C1 . . 119.2(2) ?
    O1 C7 C1 . . 117.5(2) ?
    C13 C8 C9 . . 119.1(2) ?
    C13 C8 C14 . . 119.2(2) ?
    C9 C8 C14 . . 121.7(2) ?
    C10 C9 C8 . . 118.8(2) ?
    C10 C9 S2 . . 120.34(19) ?
    C8 C9 S2 . . 120.83(19) ?
    C11 C10 C9 . . 120.9(3) ?
    C11 C10 H10 . . 119.6 ?
    C9 C10 H10 . . 119.6 ?
    C12 C11 C10 . . 120.7(3) ?
    C12 C11 H11 . . 119.7 ?
    C10 C11 H11 . . 119.7 ?
    C13 C12 C11 . . 118.8(3) ?
    C13 C12 H12 . . 120.6 ?
    C11 C12 H12 . . 120.6 ?
    C12 C13 C8 . . 121.7(3) ?
    C12 C13 H13 . . 119.2 ?
    C8 C13 H13 . . 119.2 ?
    O3 C14 O4 . . 122.8(3) ?
    O3 C14 C8 . . 123.6(2) ?
    O4 C14 C8 . . 113.6(3) ?
    C2 S1 S2 . . 106.04(8) ?
    C9 S2 S1 . . 105.87(8) ?
    C14 O4 H4A . . 107(3) ?
    N1 C15 N2 . . 109.0(3) ?
    N1 C15 H15 . . 125.5 ?
    N2 C15 H15 . . 125.5 ?
    C17 C16 N1 . . 108.1(3) ?
    C17 C16 H16 . . 125.9 ?
    N1 C16 H16 . . 125.9 ?
    C16 C17 N2 . . 107.0(3) ?
    C16 C17 H17 . . 126.5 ?
    N2 C17 H17 . . 126.5 ?
    N2 C18 C19 . . 111.0(2) ?
    N2 C18 H18A . . 109.4 ?
    C19 C18 H18A . . 109.4 ?
    N2 C18 H18B . . 109.4 ?
    C19 C18 H18B . . 109.4 ?
    H18A C18 H18B . . 108.0 ?
    C20 C19 C21 . . 118.3(2) ?
    C20 C19 C18 . . 121.7(2) ?
    C21 C19 C18 . . 120.0(2) ?
    C19 C20 C21 . 2_666 121.2(3) ?
    C19 C20 H20 . . 119.4 ?
    C21 C20 H20 2_666 . 119.4 ?
    C19 C21 C20 . 2_666 120.5(3) ?
    C19 C21 H21 . . 119.7 ?
    C20 C21 H21 2_666 . 119.7 ?
    C15 N1 C16 . . 108.1(3) ?
    C15 N1 H1 . . 125.3(19) ?
    C16 N1 H1 . . 126.6(19) ?
    C15 N2 C17 . . 107.8(3) ?
    C15 N2 C18 . . 125.6(3) ?
    C17 N2 C18 . . 126.2(3) ?
    H1WA O1W H1WB . . 104(3) ?
loop_
    _geom_torsion_atom_site_label_1
    _geom_torsion_atom_site_label_2
    _geom_torsion_atom_site_label_3
    _geom_torsion_atom_site_label_4
    _geom_torsion_site_symmetry_1
    _geom_torsion_site_symmetry_2
    _geom_torsion_site_symmetry_3
    _geom_torsion_site_symmetry_4
    _geom_torsion
    _geom_torsion_publ_flag
    C6 C1 C2 C3 . . . . -2.9(4) ?
    C7 C1 C2 C3 . . . . 177.6(2) ?
    C6 C1 C2 S1 . . . . 179.13(19) ?
    C7 C1 C2 S1 . . . . -0.4(3) ?
    C1 C2 C3 C4 . . . . 2.6(4) ?
    S1 C2 C3 C4 . . . . -179.4(2) ?
    C2 C3 C4 C5 . . . . -0.2(4) ?
    C3 C4 C5 C6 . . . . -1.9(4) ?
    C4 C5 C6 C1 . . . . 1.6(4) ?
    C2 C1 C6 C5 . . . . 0.8(4) ?
    C7 C1 C6 C5 . . . . -179.6(3) ?
    C6 C1 C7 O2 . . . . -164.2(3) ?
    C2 C1 C7 O2 . . . . 15.3(4) ?
    C6 C1 C7 O1 . . . . 13.9(4) ?
    C2 C1 C7 O1 . . . . -166.5(2) ?
    C13 C8 C9 C10 . . . . -1.6(4) ?
    C14 C8 C9 C10 . . . . 179.9(2) ?
    C13 C8 C9 S2 . . . . 179.85(19) ?
    C14 C8 C9 S2 . . . . 1.4(3) ?
    C8 C9 C10 C11 . . . . 1.6(4) ?
    S2 C9 C10 C11 . . . . -179.8(2) ?
    C9 C10 C11 C12 . . . . -0.5(4) ?
    C10 C11 C12 C13 . . . . -0.6(4) ?
    C11 C12 C13 C8 . . . . 0.6(4) ?
    C9 C8 C13 C12 . . . . 0.5(4) ?
    C14 C8 C13 C12 . . . . 179.1(3) ?
    C13 C8 C14 O3 . . . . -179.7(3) ?
    C9 C8 C14 O3 . . . . -1.2(4) ?
    C13 C8 C14 O4 . . . . -0.7(4) ?
    C9 C8 C14 O4 . . . . 177.8(2) ?
    C3 C2 S1 S2 . . . . 16.6(2) ?
    C1 C2 S1 S2 . . . . -165.39(19) ?
    C10 C9 S2 S1 . . . . 16.4(2) ?
    C8 C9 S2 S1 . . . . -165.10(18) ?
    C2 S1 S2 C9 . . . . -84.96(12) ?
    N1 C16 C17 N2 . . . . 1.7(4) ?
    N2 C18 C19 C20 . . . . 100.9(3) ?
    N2 C18 C19 C21 . . . . -77.0(3) ?
    C21 C19 C20 C21 . . . 2_666 0.8(5) ?
    C18 C19 C20 C21 . . . 2_666 -177.2(3) ?
    C20 C19 C21 C20 . . . 2_666 -0.8(5) ?
    C18 C19 C21 C20 . . . 2_666 177.2(3) ?
    N2 C15 N1 C16 . . . . 0.6(4) ?
    C17 C16 N1 C15 . . . . -1.5(4) ?
    N1 C15 N2 C17 . . . . 0.5(4) ?
    N1 C15 N2 C18 . . . . 173.2(2) ?
    C16 C17 N2 C15 . . . . -1.4(4) ?
    C16 C17 N2 C18 . . . . -174.1(3) ?
    C19 C18 N2 C15 . . . . -78.1(3) ?
    C19 C18 N2 C17 . . . . 93.3(4) ?
loop_
    _geom_hbond_atom_site_label_D
    _geom_hbond_atom_site_label_H
    _geom_hbond_atom_site_label_A
    _geom_hbond_site_symmetry_A
    _geom_hbond_distance_DH
    _geom_hbond_distance_HA
    _geom_hbond_distance_DA
    _geom_hbond_angle_DHA
    O1W H1WB S1 1_455 0.883(18) 2.80(3) 3.507(3) 138(4)
    O1W H1WB O2 1_455 0.883(18) 2.30(2) 3.141(4) 159(4)
    N1 H1 O1 1_545 0.911(17) 1.748(18) 2.657(3) 176(3)
    O4 H4A O1 1_545 0.87(2) 1.73(3) 2.567(3) 161(4)
    O1W H1WA O2 . 0.876(18) 1.94(2) 2.811(3) 171(4)
data_global
_journal_date_recd_electronic     2010-11-07
_journal_date_accepted     2010-11-13
_journal_name_full     'Acta Crystallographica, Section E'
_journal_year     2010
_journal_volume     66
_journal_issue     12
_journal_page_first     o3230
_journal_page_last     o3230
_journal_paper_category     QO
_journal_coeditor_code     NG5063
_publ_contact_author_name     'Dr. Wenlong Liu'
_publ_contact_author_address
; College of Chemistry and Chemical Engineering
  Yangzhou University
  Yangzhou, 225002
  People's Republic of China
;
_publ_contact_author_email     liuwl@yzu.edu.cn
_publ_contact_author_fax     '86 514 8797 5244'
_publ_contact_author_phone     '86 514 8797 5290'
_publ_section_title
;
1,1'-(<i>p</i>-Phenylenedimethylidene)diimidazol-3-ium
bis{2-[(2-carboxyphenyl)disulfanyl]benzoate} dihydrate
;
loop_
    _publ_author_name
    _publ_author_footnote
    _publ_author_address
    'Liu, Zhengming' .
;
Testing Center
Yangzhou University
Yangzhou 225002
People's Republic of China
;
    'Liu, Qiang' .
;
College of Chemistry and Chemical Engineering
Yangzhou University
Yangzhou 225002
People's Republic of China
;
    'Yuan, Limin' .
;
Testing Center
Yangzhou University
Yangzhou 225002
People's Republic of China
;
    'Liu, Wenlong' .
; College of Chemistry and Chemical Engineering
  Yangzhou University
  Yangzhou 225002
  People's Republic of China
;
_publ_section_synopsis     .
