# Supplementary material for: 1,1′-(p-Phenyl­enedimethyl­idene)diimidazol-3-ium bis­{2-[(2-carb­oxy­phen­yl)disulfan­yl]benzoate} dihydrate
Source: Acta Crystallogr Sect E Struct Rep Online. 2010 Nov 20;66(Pt 12):o3230. doi: 10.1107/S1600536810047021 (PMC3011651; doi:10.1107/S1600536810047021)
Supplement: Supplementary file 2 [file e-66-o3230-Isup2.hkl]

# 
# h,k,l, Fc-squared, Fo-squared, sigma(Fo-squared) and status flag 
# 
data_I
_shelx_title ' DTSA151 in P-1' 
_shelx_refln_list_code          4 
_shelx_F_calc_maximum      182.02 
_exptl_crystal_F_000       462.00 
_reflns_d_resolution_high  0.8255 
 
loop_ 
 _symmetry_equiv_pos_as_xyz 
 'x, y, z' 
 '-x, -y, -z' 
 
_cell_length_a     4.6776 
_cell_length_b    12.2012 
_cell_length_c    18.8497 
_cell_angle_alpha 107.985 
_cell_angle_beta   90.686 
_cell_angle_gamma 100.634 
 
_shelx_F_squared_multiplier     1.000 
 
loop_ 
 _refln_index_h 
 _refln_index_k 
 _refln_index_l 
 _refln_F_squared_calc 
 _refln_F_squared_meas 
 _refln_F_squared_sigma 
 _refln_observed_status 
   1   0   0       61.20       58.99      3.10 o 
   2   0   0     3895.54     3636.71     56.68 o 
   3   0   0       38.85       45.46      3.77 o 
   4   0   0        0.85        0.80      2.28 o 
   5   0   0        0.46        0.97      3.02 o 
  -5   1   0        2.24        0.20      3.79 o 
  -4   1   0      124.16      120.18      8.22 o 
  -3   1   0        1.25        0.51      1.52 o 
  -2   1   0      867.54      856.87     16.29 o 
  -1   1   0      231.32      236.43      5.38 o 
   0   1   0       18.22       16.82      0.85 o 
   1   1   0     1695.25     1715.19     47.37 o 
   2   1   0      268.55      158.71      9.25 o 
   3   1   0        4.73        4.09      2.03 o 
   4   1   0      168.72      167.37      7.59 o 
   5   1   0        0.70       -2.99      2.69 o 
  -5   2   0        3.38        9.42      3.56 o 
  -4   2   0      254.78      247.61     14.99 o 
  -3   2   0       12.87        7.70      2.23 o 
  -2   2   0      123.07      108.93      4.40 o 
  -1   2   0      204.14      197.64      4.91 o 
   0   2   0      526.72      570.54     11.43 o 
   1   2   0     4645.14     4573.36     98.94 o 
   2   2   0      411.17      376.20     26.93 o 
   3   2   0      311.36      275.23     26.15 o 
   5   2   0        4.74        3.92      6.41 o 
  -5   3   0       11.04        6.15      3.30 o 
  -4   3   0       16.84       14.02      3.20 o 
  -3   3   0        0.40       -0.40      1.67 o 
  -2   3   0      488.45      481.71     10.75 o 
  -1   3   0     1315.41     1346.89     21.92 o 
   0   3   0     1132.25     1184.37     22.92 o 
   1   3   0     2175.25     2265.11     35.12 o 
   2   3   0     1759.55     1536.87    113.58 o 
   3   3   0        2.07        2.21      1.99 o 
   4   3   0        0.15        1.68      2.39 o 
   5   3   0        0.01       -0.03      5.97 o 
  -5   4   0       17.57       21.73      4.34 o 
  -4   4   0      110.63      113.40      6.56 o 
  -3   4   0      392.34      405.35     10.97 o 
  -2   4   0     2135.41     2109.50     34.92 o 
  -1   4   0       79.10       84.65      3.14 o 
   0   4   0      464.18      498.58     11.45 o 
   1   4   0       26.79       28.14      2.58 o 
   2   4   0      361.43      359.37      8.93 o 
   3   4   0       17.02       13.46      3.89 o 
   4   4   0       24.77       32.95     10.40 o 
   5   4   0        8.72        1.11      6.57 o 
  -5   5   0        8.13        2.12      3.15 o 
  -4   5   0       59.87       49.27      4.82 o 
  -3   5   0        3.49        2.38      1.97 o 
  -2   5   0     2509.55     2451.94     40.04 o 
  -1   5   0       40.04       48.30      4.33 o 
   0   5   0     4556.27     4708.18     86.17 o 
   1   5   0       45.23       42.68      2.49 o 
   2   5   0        2.41        3.01      1.55 o 
   3   5   0       55.98       60.53      4.42 o 
   4   5   0       41.30       11.25      6.08 o 
  -5   6   0        0.09       -1.35      2.78 o 
  -4   6   0       23.34       13.96      4.07 o 
  -3   6   0        0.84        1.68      1.82 o 
  -2   6   0      228.33      223.15      6.80 o 
  -1   6   0      346.88      378.30      8.16 o 
   0   6   0      379.44      363.28     10.12 o 
   1   6   0       11.46        6.54      1.53 o 
   2   6   0      170.63      151.27      9.82 o 
   3   6   0        0.36        0.23      1.98 o 
   4   6   0        3.30        4.61      5.78 o 
  -5   7   0        6.28        4.18      3.18 o 
  -4   7   0        2.80        2.38      2.50 o 
  -3   7   0        6.54       13.08      2.68 o 
  -2   7   0      245.35      240.26      7.21 o 
  -1   7   0      320.36      319.08      7.39 o 
   0   7   0      533.09      513.67     13.61 o 
   1   7   0      251.12      278.45      9.37 o 
   2   7   0      526.86      566.50     16.85 o 
   3   7   0      361.55      408.88     13.96 o 
   4   7   0       69.11       67.70     11.94 o 
  -5   8   0        4.16        9.30      3.71 o 
  -4   8   0       72.78       79.26      5.92 o 
  -3   8   0      374.88      392.12     11.24 o 
  -2   8   0       28.99       35.65      3.06 o 
  -1   8   0       40.97       54.16      4.61 o 
   0   8   0      920.87      929.50     22.09 o 
   1   8   0        0.69        4.25      2.34 o 
   2   8   0      160.31      164.30     11.75 o 
   3   8   0       11.88       12.22      5.97 o 
  -4   9   0      250.06      245.43     12.15 o 
  -3   9   0      488.03      514.80     25.09 o 
  -2   9   0      658.31      687.18     19.58 o 
  -1   9   0       47.29       57.49      5.01 o 
   0   9   0       20.85       18.54      4.74 o 
   1   9   0        0.40       -1.11      2.09 o 
   2   9   0       14.70       24.65      5.62 o 
   3   9   0       73.11       73.16     11.84 o 
  -4  10   0       13.45       15.14      4.83 o 
  -3  10   0        1.84        2.27      4.89 o 
  -2  10   0        0.62        2.47      2.50 o 
  -1  10   0        1.68        9.17      3.49 o 
   0  10   0        4.35        0.33      2.28 o 
   1  10   0       90.34      102.43      6.84 o 
   2  10   0       60.17       86.21     11.43 o 
   3  10   0       14.69        1.86      6.00 o 
  -4  11   0       30.84       34.12      6.16 o 
  -3  11   0       13.28        5.13      3.95 o 
  -2  11   0      332.25      322.75     13.08 o 
  -1  11   0       69.87       88.94      7.36 o 
   0  11   0      188.95      203.26      9.67 o 
   1  11   0       70.93       63.58      6.14 o 
   2  11   0        0.83       -3.66      3.95 o 
  -3  12   0       14.23       13.99      4.44 o 
  -2  12   0      160.93      146.37      9.27 o 
  -1  12   0       54.64       49.67      5.89 o 
   0  12   0       63.33       79.38      6.94 o 
   1  12   0        2.36       -0.33      3.20 o 
  -3  13   0        9.72       12.03      4.70 o 
  -2  13   0       54.25       39.93      6.92 o 
  -1  13   0       97.22       93.10      8.08 o 
   0  13   0      313.01      318.39     14.01 o 
   1  13   0       67.58       73.26     11.59 o 
  -1  14   0        0.08        1.36      3.43 o 
   1 -14   1      106.10      102.47     18.14 o 
   2 -14   1        5.31        4.17      5.84 o 
  -1 -13   1       84.82       80.44      7.83 o 
   0 -13   1       22.39       37.31      6.65 o 
   1 -13   1      144.52      156.77      9.56 o 
   2 -13   1       57.79       48.29      8.16 o 
   3 -13   1        2.66        3.19      3.72 o 
  -2 -12   1       26.14       32.34      9.00 o 
  -1 -12   1       14.69       14.16      4.16 o 
   0 -12   1       20.83       25.44      4.56 o 
   1 -12   1      300.81      281.39     12.18 o 
   2 -12   1        1.47        1.19      3.09 o 
   3 -12   1       81.32       81.46      8.10 o 
  -2 -11   1        0.11        0.03      4.80 o 
  -1 -11   1      144.29      147.75      9.28 o 
   0 -11   1      581.53      548.78     17.13 o 
   1 -11   1      346.18      322.05     12.58 o 
   2 -11   1      252.08      263.51     11.86 o 
   3 -11   1       79.03       80.47      7.50 o 
   4 -11   1       58.34       73.17      7.94 o 
  -3 -10   1       75.03       86.55     12.76 o 
  -2 -10   1        0.12        1.72      2.75 o 
  -1 -10   1        0.30        0.41      2.42 o 
   0 -10   1        1.81        1.55      2.25 o 
   1 -10   1        0.08       -0.05      2.14 o 
   2 -10   1       34.79       33.28      4.90 o 
   3 -10   1       10.78        9.73      3.51 o 
   4 -10   1      203.77      221.69     11.98 o 
  -3  -9   1       15.36       25.07      8.02 o 
  -2  -9   1       19.46       15.80      3.57 o 
  -1  -9   1      606.98      573.64     16.26 o 
   0  -9   1        3.02        5.98      2.43 o 
   1  -9   1      166.40      161.19      7.77 o 
   2  -9   1        9.18       15.10      3.47 o 
   3  -9   1     1738.24     1751.78     40.63 o 
   4  -9   1       52.17       54.22      5.31 o 
   5  -9   1       31.66       33.55      5.22 o 
  -3  -8   1       46.75       40.87      5.04 o 
  -2  -8   1      232.19      254.25     10.18 o 
  -1  -8   1      802.52      786.13     19.55 o 
   0  -8   1      548.05      600.54     15.76 o 
   1  -8   1      991.45      939.86     22.61 o 
   2  -8   1        1.31        0.41      1.39 o 
   3  -8   1       42.94       39.52      4.88 o 
   4  -8   1        3.17        2.78      2.53 o 
   5  -8   1        0.02        3.54      3.29 o 
  -3  -7   1      397.80      222.53     15.50 o 
  -2  -7   1        7.57       11.44      2.91 o 
  -1  -7   1      283.07      312.31     17.19 o 
   0  -7   1      124.94      143.84      6.13 o 
   1  -7   1        1.86        4.50      1.14 o 
   2  -7   1        7.36        6.52      2.91 o 
   3  -7   1      181.85      184.33      7.22 o 
   4  -7   1       72.32       70.77      5.63 o 
   5  -7   1        0.10        1.98      3.04 o 
  -4  -6   1        0.15        2.94      4.89 o 
  -3  -6   1       72.81       82.13      5.86 o 
  -2  -6   1        0.34       -0.43      1.25 o 
  -1  -6   1      174.13      141.60      4.42 o 
   0  -6   1       81.13       80.59      7.77 o 
   1  -6   1     2542.31     2766.53     43.12 o 
   2  -6   1        0.02        0.81      1.56 o 
   3  -6   1       67.30       64.10      4.57 o 
   4  -6   1        7.09        4.85      2.68 o 
   5  -6   1       33.96       36.02      5.11 o 
  -4  -5   1        5.25        3.32      2.50 o 
  -3  -5   1       17.12       15.03      4.18 o 
  -2  -5   1       59.09       42.12     16.15 o 
  -1  -5   1      174.10      163.40      4.64 o 
   0  -5   1      377.96      412.38     10.41 o 
   1  -5   1     2972.23     3005.36     46.29 o 
   2  -5   1     1512.29     1596.00     27.75 o 
   3  -5   1      465.04      450.16     11.87 o 
   4  -5   1       21.83       22.33      5.60 o 
   5  -5   1        2.27        1.48      3.09 o 
  -5  -4   1       24.61       32.37     10.14 o 
  -4  -4   1        2.17        1.33      2.24 o 
  -2  -4   1       35.78        4.39      4.55 o 
  -1  -4   1      408.52      468.46      9.24 o 
   0  -4   1        0.74        1.39      1.75 o 
   1  -4   1      178.35      157.49      4.46 o 
   2  -4   1       59.85       54.73      3.76 o 
   3  -4   1     1966.62     1882.89     33.46 o 
   4  -4   1       29.97       31.94      4.17 o 
   5  -4   1       52.21       60.67      6.02 o 
  -5  -3   1       41.43       43.07     10.39 o 
  -4  -3   1       14.37       19.37      5.85 o 
  -3  -3   1      774.23      740.48     16.38 o 
  -2  -3   1      238.19      216.77     24.68 o 
  -1  -3   1      655.06      629.04     16.88 o 
   0  -3   1     1089.04     1070.82     20.78 o 
   1  -3   1     3103.92     3179.51     75.41 o 
   2  -3   1       36.39       33.06      2.73 o 
   3  -3   1       42.12       42.10      3.76 o 
   4  -3   1       56.39       52.95      4.92 o 
   5  -3   1        5.01        4.38      3.15 o 
  -5  -2   1       17.76        4.77      4.06 o 
  -4  -2   1       16.36       12.46      4.14 o 
  -3  -2   1     1056.30     1032.34     20.80 o 
  -2  -2   1       44.31       46.02      3.04 o 
  -1  -2   1        8.92        6.59      1.24 o 
   0  -2   1       18.94       24.13      1.42 o 
   1  -2   1     2697.29     2807.57     42.86 o 
   2  -2   1       24.16       23.63      2.36 o 
   3  -2   1      127.63      129.29      6.05 o 
   4  -2   1        5.52        4.84      2.53 o 
   5  -2   1       24.86       40.53      5.29 o 
  -5  -1   1        0.58       -1.21      4.86 o 
  -4  -1   1        8.07        5.18      2.49 o 
  -3  -1   1       31.87       35.91      3.57 o 
  -2  -1   1       61.76       59.87      5.31 o 
  -1  -1   1       31.60       23.97      1.73 o 
   0  -1   1        4.16        3.06      0.63 o 
   1  -1   1     7707.34     7565.63    135.48 o 
   2  -1   1       71.08       73.91      6.23 o 
   3  -1   1       54.23       45.41      3.73 o 
   4  -1   1       14.01       10.28      2.99 o 
   5  -1   1       80.36       92.88     10.59 o 
  -5   0   1        3.20        4.98      3.83 o 
  -4   0   1        0.19        0.09      2.10 o 
  -3   0   1       45.48       37.57      3.46 o 
  -2   0   1       63.80       77.40      3.72 o 
  -1   0   1     4490.87     4430.78     65.88 o 
   1   0   1     3286.66     3382.52     50.92 o 
   2   0   1       47.76       37.55      5.10 o 
   4   0   1       42.68       49.05      6.20 o 
   5   0   1        1.49       -0.78      2.80 o 
  -5   1   1      117.32      120.31      7.75 o 
  -4   1   1        5.59        7.76      2.66 o 
  -3   1   1      217.56      176.51      6.59 o 
  -2   1   1       90.94       77.39      3.71 o 
  -1   1   1        0.79        0.45      1.05 o 
   0   1   1       32.69       27.68      1.24 o 
   1   1   1      291.71      308.60      6.44 o 
   2   1   1      181.69      202.04      6.12 o 
   3   1   1      236.09      240.73     13.27 o 
   4   1   1        9.54        6.73      3.34 o 
   5   1   1        0.94        6.36      4.74 o 
  -5   2   1      100.89      125.94      9.63 o 
  -4   2   1        9.65        6.50      2.67 o 
  -3   2   1        7.78        6.36      1.99 o 
  -2   2   1       36.69       34.17      2.69 o 
  -1   2   1      116.30      123.45      6.47 o 
   0   2   1     1987.02     1937.46     29.05 o 
   1   2   1     4347.69     4159.31     62.25 o 
   2   2   1      151.69      146.43      5.10 o 
   3   2   1     1017.40     1024.94     20.79 o 
   4   2   1        5.20        7.77      2.76 o 
   5   2   1        2.97        4.59      4.78 o 
  -5   3   1        3.22        3.46      3.05 o 
  -4   3   1       16.61       14.68      3.79 o 
  -3   3   1      118.95      109.13      8.43 o 
  -2   3   1      114.36      129.07      7.37 o 
  -1   3   1     1361.99     1294.46     21.08 o 
   0   3   1        0.80        4.07      0.85 o 
   1   3   1      449.77      497.82     13.11 o 
   2   3   1       22.19       19.66      3.29 o 
   3   3   1       73.06       77.89      4.83 o 
   4   3   1        5.93       -1.52      2.46 o 
   5   3   1       26.20       35.02     10.26 o 
  -5   4   1        0.19       -2.56      2.69 o 
  -4   4   1        0.56       -0.13      2.41 o 
  -3   4   1     1086.89     1122.97     22.10 o 
  -2   4   1       50.15       56.26      3.42 o 
  -1   4   1     3664.25     3696.06     68.77 o 
   0   4   1     1010.41     1000.85     16.26 o 
   1   4   1       30.75       40.07      2.31 o 
   2   4   1      317.94      332.85      8.51 o 
   3   4   1      114.88      111.09      6.55 o 
   4   4   1       15.21        8.32      4.41 o 
  -5   5   1        5.47        7.52      3.16 o 
  -4   5   1       27.44       22.73      3.76 o 
  -3   5   1       29.07       28.74      3.36 o 
  -2   5   1      552.58      577.72     12.47 o 
  -1   5   1     1215.23     1276.51     28.81 o 
   0   5   1      419.72      456.87      8.65 o 
   1   5   1     1676.12     1751.68     28.60 o 
   2   5   1      119.93      109.82      5.27 o 
   3   5   1       78.25       92.13      7.28 o 
   4   5   1        7.96        3.22      3.79 o 
  -5   6   1       15.19       16.42      4.12 o 
  -4   6   1       30.63       33.54      4.22 o 
  -3   6   1        0.11       -0.31      1.59 o 
  -2   6   1       15.73       21.77      2.41 o 
  -1   6   1        0.19        0.14      0.92 o 
   0   6   1      217.05      278.11      6.16 o 
   1   6   1       23.93       23.04      2.21 o 
   2   6   1      141.19      146.60      5.69 o 
   3   6   1        6.65        7.34      7.75 o 
   4   6   1        4.16       -0.38      5.75 o 
  -5   7   1       18.35       17.42      7.48 o 
  -4   7   1       82.34       81.05      5.81 o 
  -3   7   1       13.60        8.94      2.51 o 
  -2   7   1       14.77        8.45      2.64 o 
  -1   7   1      598.43      603.04     11.94 o 
   0   7   1      120.16      162.41      6.80 o 
   1   7   1      611.58      688.64     17.35 o 
   2   7   1      456.42      477.14     19.78 o 
   3   7   1        1.18        9.63      5.05 o 
   4   7   1        6.26        8.56      6.44 o 
  -5   8   1        0.70        0.44      3.02 o 
  -4   8   1       31.71       25.99      4.03 o 
  -3   8   1       54.42       51.49      4.36 o 
  -2   8   1        6.08        2.68      2.37 o 
  -1   8   1      123.11      110.39      6.20 o 
   0   8   1       11.66       16.31      3.05 o 
   1   8   1      594.87      549.99     15.55 o 
   2   8   1      139.17      141.16      7.82 o 
   3   8   1      132.69      161.36     15.38 o 
  -4   9   1      131.78      131.31     13.64 o 
  -3   9   1      286.64      287.51     12.26 o 
  -2   9   1      231.11      228.77     10.08 o 
  -1   9   1      148.80      147.09      7.47 o 
   0   9   1       25.98       17.17      4.82 o 
   1   9   1      134.88      144.57      8.21 o 
   2   9   1        0.43       -0.44      3.76 o 
   3   9   1      146.34      131.36     14.87 o 
  -4  10   1        2.69        7.88     11.49 o 
  -3  10   1      154.83      147.56      9.03 o 
  -2  10   1      206.15      184.85      9.42 o 
  -1  10   1      319.08      290.43     11.48 o 
   0  10   1       29.47       17.61      3.75 o 
   1  10   1        1.18       -1.18      2.34 o 
   2  10   1        0.58        5.65      5.34 o 
  -4  11   1       10.26       15.06      4.91 o 
  -3  11   1      114.92      122.10     15.63 o 
  -2  11   1       35.37       41.93      5.74 o 
  -1  11   1       54.84       39.65      5.10 o 
   0  11   1      188.99      172.58      9.96 o 
   1  11   1       95.90      110.50      8.01 o 
   2  11   1        2.21       -2.12      5.12 o 
  -3  12   1      103.45      111.49      9.16 o 
  -2  12   1       40.26       34.64      5.60 o 
  -1  12   1       55.67       69.04      8.92 o 
   0  12   1       46.94       42.56      5.65 o 
   1  12   1      117.10      152.83     14.53 o 
  -2  13   1        1.33        1.40      3.31 o 
  -1  13   1       68.97       72.81      7.39 o 
   0  13   1       41.63       43.21     11.81 o 
   0 -14   2       94.60       96.15      8.54 o 
   1 -14   2       65.58       68.34     11.45 o 
   2 -14   2       14.94       15.13      4.66 o 
  -1 -13   2       33.92       30.48      5.39 o 
   0 -13   2       90.95      106.25      8.02 o 
   1 -13   2      156.00      143.56     11.57 o 
   2 -13   2       59.63       50.95      6.66 o 
   3 -13   2        0.67        1.83      3.44 o 
  -2 -12   2        9.19        9.50      6.32 o 
  -1 -12   2       39.60       30.61      7.64 o 
   0 -12   2      117.85      138.20      8.40 o 
   1 -12   2      212.30      205.62     21.31 o 
   2 -12   2      177.28      178.46     10.09 o 
   3 -12   2       56.83       36.78      5.95 o 
   4 -12   2       28.34       22.29      5.75 o 
  -2 -11   2       21.26       20.20      4.91 o 
  -1 -11   2       95.20      100.41      7.26 o 
   0 -11   2      260.84      258.68     10.79 o 
   1 -11   2       17.92       24.31      4.96 o 
   2 -11   2       37.49       36.10      7.47 o 
   3 -11   2        0.32        3.47      3.01 o 
   4 -11   2       29.98       38.51      6.49 o 
  -2 -10   2       51.78       69.64      6.18 o 
  -1 -10   2       38.11       30.05      4.15 o 
   0 -10   2       86.23       87.67     11.56 o 
   1 -10   2        2.93        2.21      2.35 o 
   2 -10   2       40.98       42.43      6.87 o 
   3 -10   2       14.71       12.17      4.14 o 
   4 -10   2      323.64      335.05     16.26 o 
  -3  -9   2        0.66        0.96      2.75 o 
  -2  -9   2      248.50      268.50     16.28 o 
  -1  -9   2      145.28      151.22      7.39 o 
   0  -9   2       23.39       13.41      2.86 o 
   1  -9   2        2.78        2.73      2.20 o 
   2  -9   2      161.59      158.96      8.14 o 
   3  -9   2      255.81      250.14     25.06 o 
   4  -9   2      112.46      121.13      7.39 o 
   5  -9   2       10.59       11.56      3.95 o 
  -3  -8   2       13.96       10.99      5.27 o 
  -2  -8   2      865.47      886.16     22.65 o 
  -1  -8   2      213.58      212.87      8.39 o 
   0  -8   2      933.34      849.58     20.19 o 
   1  -8   2      177.83      178.34      7.73 o 
   2  -8   2       94.88       88.85      4.53 o 
   3  -8   2      126.71      138.25      6.43 o 
   4  -8   2      120.36      121.05      7.09 o 
   5  -8   2        0.30       -1.01      3.07 o 
  -3  -7   2        4.77        4.60      2.60 o 
  -2  -7   2       88.32       -0.13      2.40 o 
  -1  -7   2        2.47        2.01      1.68 o 
   0  -7   2        6.84       -0.09      2.75 o 
   1  -7   2       18.47       20.24      1.81 o 
   2  -7   2       54.29       56.34      3.75 o 
   3  -7   2       23.34       22.24      3.15 o 
   4  -7   2       35.65       32.91      7.64 o 
   5  -7   2        0.89       -1.33      2.87 o 
  -4  -6   2        2.19        2.40      3.16 o 
  -3  -6   2        1.30        4.63      2.24 o 
  -2  -6   2        0.16        3.55      1.59 o 
  -1  -6   2        0.78        0.93      1.05 o 
   0  -6   2      260.17      243.61      7.66 o 
   1  -6   2        4.94        2.80      1.24 o 
   2  -6   2      187.27      154.61      9.00 o 
   3  -6   2        2.30        1.42      1.91 o 
   4  -6   2       44.90       45.53      4.73 o 
   5  -6   2        5.13        1.27      2.98 o 
  -4  -5   2       51.95       36.35     25.58 o 
  -3  -5   2        2.90        1.78      2.07 o 
  -2  -5   2       74.81       79.51      4.99 o 
   0  -5   2     3485.80     3731.44     68.71 o 
   1  -5   2      112.13      136.49      6.95 o 
   2  -5   2        0.44        2.25      1.56 o 
   3  -5   2        4.17        4.72      2.27 o 
   4  -5   2       60.46       65.36      5.44 o 
   5  -5   2       37.15       32.68      5.04 o 
  -5  -4   2        2.88        5.53      6.54 o 
  -4  -4   2       33.44       35.49      7.00 o 
  -3  -4   2       66.46       71.37      6.20 o 
  -2  -4   2      421.30      414.89      9.74 o 
  -1  -4   2      129.78      138.87      6.35 o 
   0  -4   2      112.79      120.55      4.36 o 
   1  -4   2      220.73      193.23      5.16 o 
   2  -4   2     2438.68     2427.95     39.59 o 
   3  -4   2       24.14       24.16      3.20 o 
   4  -4   2       72.10       89.02      6.04 o 
   5  -4   2        0.07       -1.55      2.88 o 
  -5  -3   2        7.91        7.20      4.24 o 
  -4  -3   2       43.83       49.43      5.65 o 
  -3  -3   2       31.57       32.71      3.50 o 
  -2  -3   2       76.56       68.05      8.24 o 
  -1  -3   2        3.38        1.63      1.02 o 
   0  -3   2        3.94        1.83      1.14 o 
   1  -3   2      645.94      657.73     12.04 o 
   2  -3   2        0.16       -0.12      1.24 o 
   3  -3   2      200.54      210.71     11.63 o 
   4  -3   2        0.74       -0.07      2.09 o 
   5  -3   2       17.93       18.74      4.12 o 
  -5  -2   2        3.24        2.30      3.79 o 
  -4  -2   2      113.93      128.37      7.68 o 
  -3  -2   2       47.30       53.81      4.16 o 
  -2  -2   2     1206.42     1176.51     20.98 o 
  -1  -2   2       15.12       16.35      1.46 o 
   0  -2   2      152.73      135.18      3.54 o 
   1  -2   2      721.10      671.58     12.03 o 
   2  -2   2        0.76        0.08      1.22 o 
   3  -2   2       44.58       39.48      3.68 o 
   4  -2   2       73.23       79.40      5.71 o 
   5  -2   2        4.13        3.90      3.12 o 
  -5  -1   2        3.32        1.57      3.80 o 
  -4  -1   2        6.03        2.36      2.33 o 
  -3  -1   2       33.03       33.18      3.36 o 
  -2  -1   2      131.56      110.44      4.38 o 
  -1  -1   2     6910.81     6766.19     99.47 o 
   0  -1   2       95.38      101.39      2.69 o 
   1  -1   2       71.46       37.61      7.61 o 
   2  -1   2      126.95      141.06      5.01 o 
   3  -1   2        0.02       -1.49      1.41 o 
   4  -1   2       61.60       61.62      6.63 o 
   5  -1   2        7.34       11.14      4.29 o 
  -5   0   2       38.10       30.70     11.30 o 
  -4   0   2       21.05       17.39      3.24 o 
  -3   0   2       93.85       90.73      6.70 o 
  -2   0   2      605.46      540.72     11.34 o 
  -1   0   2     2041.98     2049.16     31.57 o 
   0   0   2     3525.03     3687.17    209.55 o 
   1   0   2       73.52       56.91      2.44 o 
   2   0   2      119.90       91.35      4.15 o 
   3   0   2      101.58       99.98      5.28 o 
   4   0   2        0.07        0.45      2.34 o 
   5   0   2        0.04       -3.62      4.01 o 
  -5   1   2       11.62       11.73      8.90 o 
  -4   1   2      121.38      120.35      6.68 o 
  -3   1   2        5.00        6.60      2.76 o 
  -2   1   2      454.88      443.71      9.91 o 
  -1   1   2     3436.74     3701.94     55.41 o 
   0   1   2       24.88       20.63      1.67 o 
   1   1   2     4543.61     4492.66     67.00 o 
   2   1   2      377.03      328.50      8.25 o 
   3   1   2       62.53       66.02      4.66 o 
   4   1   2        6.58        5.30      2.70 o 
   5   1   2        4.58       -0.65      6.32 o 
  -5   2   2       12.61       19.04      5.20 o 
  -4   2   2       29.34       31.80      6.47 o 
  -3   2   2       80.15       75.91      4.77 o 
  -2   2   2     2349.75     2398.27     38.67 o 
  -1   2   2      873.32      875.79     15.64 o 
   0   2   2      438.92      472.20      8.20 o 
   1   2   2        2.35        0.41      0.86 o 
   2   2   2       64.87       68.34      3.57 o 
   3   2   2      207.80      200.77      8.54 o 
   4   2   2      258.29      269.24      9.86 o 
   5   2   2        0.00        2.07      4.36 o 
  -5   3   2        2.69       -0.59      2.66 o 
  -4   3   2      182.15      170.46      7.58 o 
  -3   3   2       39.92       35.17      3.40 o 
  -2   3   2      156.64      154.09      5.26 o 
  -1   3   2      183.74      168.03      5.33 o 
   0   3   2      822.08      793.90     13.17 o 
   1   3   2        4.34       12.00      2.19 o 
   2   3   2      331.58      281.19     24.41 o 
   3   3   2       32.07       37.03      3.53 o 
   4   3   2      226.70      238.93     12.39 o 
   5   3   2        0.04        1.03      4.64 o 
  -5   4   2        0.10        1.91      3.13 o 
  -4   4   2      402.99      369.41     11.83 o 
  -3   4   2      114.35      121.20      6.02 o 
  -2   4   2     1260.25     1251.59     22.32 o 
  -1   4   2      760.45      761.37     13.95 o 
   0   4   2       74.05       63.09      2.46 o 
   1   4   2      170.59      195.07      5.25 o 
   2   4   2       88.99       78.54      3.91 o 
   3   4   2       59.89       46.04      8.96 o 
   4   4   2       92.76       92.74     16.96 o 
  -5   5   2       13.52       18.03      4.04 o 
  -4   5   2        7.46       10.33      2.93 o 
  -3   5   2      152.79      153.53      7.06 o 
  -2   5   2      619.54      610.52     12.89 o 
  -1   5   2     1813.20     1971.64     31.57 o 
   0   5   2     1993.64     1994.17     32.04 o 
   1   5   2      157.58      175.65      5.20 o 
   2   5   2      166.91      172.76      5.95 o 
   3   5   2        6.38        2.53      5.49 o 
   4   5   2       20.62       19.39     19.75 o 
  -5   6   2        3.71        1.80      3.30 o 
  -4   6   2       20.71       18.16      3.45 o 
  -3   6   2       78.53       78.18      7.05 o 
  -2   6   2       46.39       46.60      3.19 o 
  -1   6   2       21.06       25.52      2.12 o 
   0   6   2      412.91      430.37      8.81 o 
   1   6   2      282.85      299.49      7.55 o 
   2   6   2      457.24      465.85     13.07 o 
   3   6   2        0.01        0.38      4.33 o 
   4   6   2        0.01       -2.02      5.12 o 
  -5   7   2        2.61        2.20      3.22 o 
  -4   7   2        1.85        2.59      2.36 o 
  -3   7   2      190.19      168.46      9.57 o 
  -2   7   2      341.96      329.36      8.67 o 
  -1   7   2        4.08        7.38      1.60 o 
   0   7   2       44.40       51.01      4.14 o 
   1   7   2      209.23      220.67      8.45 o 
   2   7   2      196.11      189.08      8.42 o 
   3   7   2      125.60      125.39     13.48 o 
   4   7   2       33.10       23.65      9.25 o 
  -5   8   2        8.51       11.27      4.15 o 
  -4   8   2      108.29      134.73      8.58 o 
  -3   8   2       76.94       76.35      5.73 o 
  -2   8   2       31.24       25.19      3.88 o 
  -1   8   2       29.60       23.24      3.46 o 
   0   8   2      549.73      528.49     14.98 o 
   1   8   2      216.21      216.89      8.88 o 
   2   8   2       37.96       44.46      8.56 o 
   3   8   2        0.09        4.42      5.24 o 
  -4   9   2       41.10       31.70      5.46 o 
  -3   9   2       98.47      113.21      7.94 o 
  -2   9   2     1264.41     1253.55     30.33 o 
  -1   9   2       92.72       84.43     14.86 o 
   0   9   2        5.53        1.58      2.06 o 
   1   9   2        1.16        5.26      2.63 o 
   2   9   2      330.33      392.51     22.48 o 
   3   9   2        6.08        8.53      6.92 o 
  -4  10   2       30.96       22.46      5.08 o 
  -3  10   2       30.73       38.17      5.72 o 
  -2  10   2       32.17       38.11      5.14 o 
  -1  10   2       71.87       66.75      6.47 o 
   0  10   2       50.06       59.38      5.65 o 
   1  10   2        1.99        7.01      4.52 o 
   2  10   2        6.34        4.64      5.56 o 
  -4  11   2       78.12       86.69     10.83 o 
  -3  11   2       98.88      101.11      8.34 o 
  -2  11   2      280.97      277.16     22.34 o 
  -1  11   2      728.90      724.74     21.18 o 
   0  11   2       65.61       77.80      6.64 o 
   1  11   2      146.56      175.32     15.28 o 
   2  11   2        8.48        4.52      6.41 o 
  -3  12   2        0.65        4.19      3.93 o 
  -2  12   2       94.22       98.29      8.17 o 
  -1  12   2       15.80       11.43      5.57 o 
   0  12   2      255.67      246.72     11.85 o 
   1  12   2       33.37       28.45      8.62 o 
  -2  13   2        6.05        8.56      6.00 o 
  -1  13   2       67.37       66.78      8.38 o 
   0  13   2       81.61       56.40      9.57 o 
   0 -14   3       32.86       32.65      5.74 o 
   1 -14   3       18.07       13.05      5.70 o 
   2 -14   3        1.65       -1.85      3.34 o 
  -1 -13   3       76.19       87.78     13.33 o 
   0 -13   3       21.57       16.84      4.34 o 
   1 -13   3      252.77      225.24     11.33 o 
   2 -13   3       61.06       58.61      6.89 o 
   3 -13   3        1.92        3.73      6.27 o 
  -2 -12   3        3.73        5.73      3.60 o 
  -1 -12   3       22.33       23.74      4.37 o 
   0 -12   3        7.08       11.72      3.81 o 
   1 -12   3      226.71      231.42     10.87 o 
   2 -12   3       41.15       51.02      6.24 o 
   3 -12   3       57.03       60.99      7.14 o 
   4 -12   3        9.06        5.94      4.42 o 
  -2 -11   3        7.94        7.40      3.38 o 
  -1 -11   3       59.83       59.27      5.57 o 
   0 -11   3        2.44        4.53      2.76 o 
   1 -11   3      193.34      217.96     10.01 o 
   2 -11   3        6.12        5.39      2.94 o 
   3 -11   3        0.20        6.21      3.53 o 
   4 -11   3        6.86        4.73      4.25 o 
  -3 -10   3       64.06       79.48      9.09 o 
  -2 -10   3       67.10       72.31      6.28 o 
  -1 -10   3       29.03       36.11      6.66 o 
   0 -10   3       78.04       75.60     12.93 o 
   1 -10   3        3.31        7.94      2.81 o 
   2 -10   3      215.57      207.95     11.60 o 
   3 -10   3      124.81      133.22      8.94 o 
   4 -10   3        1.05        8.10      5.86 o 
  -3  -9   3       29.20       18.79      5.37 o 
  -2  -9   3      105.64       99.12      8.84 o 
  -1  -9   3       28.60       28.86      4.80 o 
   0  -9   3       56.46       57.61      4.54 o 
   1  -9   3      112.89      134.93      7.48 o 
   2  -9   3       31.19       41.81      6.17 o 
   3  -9   3      957.53     1027.40     27.39 o 
   4  -9   3       46.07       61.17      5.67 o 
   5  -9   3        4.82        9.30      3.81 o 
  -3  -8   3      168.51      175.97      9.10 o 
  -2  -8   3        8.44        9.29      3.05 o 
  -1  -8   3      674.97      755.17     18.81 o 
   0  -8   3       41.18       36.18      3.61 o 
   1  -8   3      862.65      800.09     19.95 o 
   2  -8   3       25.65       22.60      2.72 o 
   3  -8   3       11.99       17.49      3.06 o 
   4  -8   3      131.62      129.68      8.00 o 
   5  -8   3        6.65        2.78      3.34 o 
  -4  -7   3       25.27       37.39      7.14 o 
  -3  -7   3      385.03      429.29     14.30 o 
  -2  -7   3       66.43       98.50      6.04 o 
  -1  -7   3        0.24        1.17      1.43 o 
   0  -7   3      543.48      584.65     24.58 o 
   1  -7   3      131.64      163.04      4.93 o 
   2  -7   3      262.05      258.62      7.81 o 
   3  -7   3       34.90       30.35      3.80 o 
   4  -7   3        0.29        0.87      2.32 o 
   5  -7   3       14.44       12.54      3.97 o 
  -4  -6   3       15.58       20.40      5.65 o 
  -3  -6   3        3.68        2.19      2.03 o 
  -2  -6   3        1.97       -1.96      1.31 o 
  -1  -6   3      910.77      788.09     19.41 o 
   0  -6   3      163.08      164.70      6.54 o 
   1  -6   3     1614.96     1714.78     33.10 o 
   2  -6   3       69.90       87.37      6.47 o 
   3  -6   3       49.73       51.42      7.52 o 
   4  -6   3       10.90       13.60      3.27 o 
   5  -6   3        7.82        8.08      3.55 o 
  -4  -5   3        0.37        1.58      3.05 o 
  -3  -5   3       13.87       15.88      2.83 o 
  -2  -5   3       87.55       70.22      3.79 o 
  -1  -5   3      396.04      446.88      8.83 o 
   0  -5   3      377.52      373.95     12.03 o 
   1  -5   3     3554.99     3682.23     56.24 o 
   2  -5   3      721.02      720.72     14.88 o 
   3  -5   3      943.88      942.22     19.74 o 
   4  -5   3        0.01        0.08      2.21 o 
   5  -5   3        0.36       -1.14      2.96 o 
  -5  -4   3       21.85       19.08      5.52 o 
  -4  -4   3       36.29       33.65      5.31 o 
  -3  -4   3       92.76       82.65     11.88 o 
  -2  -4   3      287.86      294.40      7.74 o 
  -1  -4   3      384.78      375.67     11.79 o 
   0  -4   3     1294.04     1354.17     26.05 o 
   1  -4   3      867.99      956.97     16.65 o 
   2  -4   3       48.09       64.79      3.76 o 
   3  -4   3      305.68      274.38      8.84 o 
   4  -4   3       82.24       80.61      5.92 o 
   5  -4   3        5.17        5.94      3.41 o 
  -5  -3   3        2.53        9.07      4.44 o 
  -4  -3   3        1.05        2.28      3.27 o 
  -3  -3   3       27.00       36.48      3.54 o 
  -2  -3   3      187.87      204.81      7.42 o 
  -1  -3   3     1065.39     1023.63     16.93 o 
   0  -3   3      161.46      166.08      7.45 o 
   1  -3   3        0.81       -1.50      1.00 o 
   2  -3   3       55.33       58.47      3.54 o 
   3  -3   3       35.73       35.82      3.58 o 
   4  -3   3        9.84        7.15      2.84 o 
   5  -3   3       50.89       68.58      6.41 o 
  -5  -2   3       22.00       14.63      4.90 o 
  -4  -2   3       50.02       51.98      5.94 o 
  -3  -2   3      521.85      570.44     15.34 o 
  -2  -2   3      124.72      137.09      4.89 o 
  -1  -2   3      879.62      860.28     17.50 o 
   0  -2   3      834.85      868.67     38.06 o 
   1  -2   3     3386.29     3451.45     63.79 o 
   2  -2   3      165.10      160.58      5.42 o 
   3  -2   3      511.02      458.68     11.85 o 
   4  -2   3        0.27        0.47      2.27 o 
   5  -2   3      198.56      214.30     15.42 o 
  -5  -1   3       10.15        7.70      4.15 o 
  -4  -1   3        1.41        3.08      2.27 o 
  -3  -1   3      348.93      319.19      9.18 o 
  -2  -1   3      675.25      693.00     17.39 o 
  -1  -1   3     6310.34     6308.83    113.25 o 
   0  -1   3     6479.91     6498.04     94.91 o 
   1  -1   3     1065.96     1069.50     17.81 o 
   2  -1   3        0.17       -1.33      1.21 o 
   3  -1   3       37.12       31.75      4.77 o 
   4  -1   3        1.02        3.21      2.33 o 
   5  -1   3        0.58       -1.87      3.92 o 
  -5   0   3       10.76        6.29      8.02 o 
  -4   0   3        9.12        7.93      2.76 o 
  -3   0   3       76.52       77.10      4.56 o 
  -2   0   3       35.31       38.30      2.69 o 
  -1   0   3    20581.44    19926.90    453.78 o 
   0   0   3     3329.34     3514.89     51.98 o 
   1   0   3    33131.48    30418.76    890.12 o 
   2   0   3     1133.01     1172.44     21.09 o 
   3   0   3      202.71      191.79      7.09 o 
   4   0   3       29.38       31.75      4.16 o 
   5   0   3        8.79       -0.44      5.05 o 
  -5   1   3       66.92       73.20      8.18 o 
  -4   1   3        0.12       -0.57      1.96 o 
  -3   1   3      235.82      190.52      6.76 o 
  -2   1   3      755.04      811.41     15.37 o 
  -1   1   3     2227.32     2320.64     35.50 o 
   0   1   3       40.90       41.91      3.30 o 
   1   1   3      438.73      451.69      8.58 o 
   2   1   3      226.82      224.31      7.02 o 
   3   1   3      121.28      129.74      5.88 o 
   4   1   3        4.92        4.26      2.79 o 
   5   1   3       15.49       17.36      5.79 o 
  -5   2   3       60.68       62.63      7.71 o 
  -4   2   3        5.28        3.85      2.36 o 
  -3   2   3       69.97       68.78      4.25 o 
  -2   2   3       20.54       29.45      3.06 o 
  -1   2   3      984.47     1096.16     18.06 o 
   0   2   3     1849.89     1930.35     37.52 o 
   1   2   3     1106.61     1074.67     21.67 o 
   2   2   3     4038.92     3958.94     61.54 o 
   3   2   3       94.04       94.08      6.75 o 
   4   2   3       18.31       16.73      5.16 o 
   5   2   3       52.42       45.91     11.24 o 
  -5   3   3       60.61       86.54     21.24 o 
  -4   3   3        0.33        1.78      2.37 o 
  -3   3   3      288.88      264.25      8.20 o 
  -2   3   3      918.76      996.04     18.37 o 
  -1   3   3      749.90      809.77     14.23 o 
   0   3   3     2384.23     2428.16     37.02 o 
   1   3   3     2138.57     2321.51     36.32 o 
   2   3   3      407.58      383.46     10.75 o 
   3   3   3      257.30      245.71      8.06 o 
   4   3   3       14.12        7.02      6.92 o 
   5   3   3        0.95        2.83      5.05 o 
  -5   4   3       33.97       40.19      6.70 o 
  -4   4   3        0.07        1.24      2.17 o 
  -3   4   3       47.31       37.51      3.50 o 
  -2   4   3      337.70      345.80     23.95 o 
  -1   4   3     1153.27     1211.71     20.39 o 
   0   4   3      122.72      133.24      3.84 o 
   1   4   3       33.36       31.78      2.18 o 
   2   4   3       38.50       35.25      2.80 o 
   3   4   3        0.28        1.77      2.61 o 
   4   4   3        0.03       -1.87      4.47 o 
  -5   5   3        7.00        8.40      3.49 o 
  -4   5   3       18.96       25.44      4.87 o 
  -3   5   3      309.59      314.30      9.37 o 
  -2   5   3      330.27      346.52      9.68 o 
  -1   5   3     1210.92     1188.97     20.42 o 
   0   5   3      141.62      173.98      4.74 o 
   1   5   3      445.62      472.06     10.02 o 
   2   5   3      181.33      212.10      6.76 o 
   3   5   3       25.49       42.75      5.86 o 
   4   5   3        5.86        1.91      5.24 o 
  -5   6   3        0.27        2.97      3.14 o 
  -4   6   3        1.16        2.40      2.47 o 
  -3   6   3      206.18      192.57     18.46 o 
  -2   6   3      195.24      181.11      5.97 o 
  -1   6   3       40.32       31.33      3.61 o 
   0   6   3       83.05       82.24      3.37 o 
   1   6   3      812.60      849.41     16.19 o 
   2   6   3       13.94       15.13      2.40 o 
   3   6   3       38.52       20.49      7.04 o 
   4   6   3       40.05       18.69      8.21 o 
  -5   7   3       38.19       40.67      5.24 o 
  -4   7   3       10.41       13.59      3.83 o 
  -3   7   3       15.89       13.91      2.95 o 
  -2   7   3        8.01        4.53      2.09 o 
  -1   7   3     1258.94     1258.90     26.81 o 
   0   7   3      836.85      886.79     21.14 o 
   1   7   3      720.71      701.96     18.10 o 
   2   7   3      305.78      334.88     19.36 o 
   3   7   3       62.63       42.88      9.41 o 
   4   7   3       20.34       15.69      8.43 o 
  -5   8   3       78.22       94.22      7.01 o 
  -4   8   3      111.41      116.06      8.45 o 
  -3   8   3       46.39       49.93      4.09 o 
  -2   8   3      406.38      395.10     13.36 o 
  -1   8   3       16.78       15.91      7.18 o 
   0   8   3       60.44       48.29      4.53 o 
   1   8   3       12.10        5.54      3.38 o 
   2   8   3      167.21      186.62     14.72 o 
   3   8   3      116.32      159.56     16.23 o 
  -4   9   3       83.76       87.13      7.99 o 
  -3   9   3       19.07       26.56      5.19 o 
  -2   9   3      141.56      137.47     20.29 o 
  -1   9   3      131.01      118.44      6.94 o 
   0   9   3      126.55      135.38      7.42 o 
   1   9   3       24.09       21.03      6.19 o 
   2   9   3        2.36        1.01      4.33 o 
   3   9   3       60.42       73.42     12.79 o 
  -4  10   3        2.75       -3.83      3.81 o 
  -3  10   3       42.84       43.72      5.86 o 
  -2  10   3       22.36       20.50      4.31 o 
  -1  10   3       32.94       26.75      9.35 o 
   0  10   3        5.69        3.19      2.62 o 
   1  10   3       31.90       26.94      7.20 o 
   2  10   3        7.39        2.49      5.34 o 
  -3  11   3      203.31      183.82     10.96 o 
  -2  11   3      146.01      128.37      8.78 o 
  -1  11   3      164.42      168.80      9.37 o 
   0  11   3       29.88       20.28      4.22 o 
   1  11   3       77.86       84.72     11.62 o 
   2  11   3       30.46       27.76      9.25 o 
  -3  12   3       57.05       71.53      7.73 o 
  -2  12   3       22.35       23.03      5.42 o 
  -1  12   3      104.93       97.72     12.54 o 
   0  12   3       19.92       18.31      6.32 o 
   1  12   3       40.08       39.66      9.50 o 
  -2  13   3        2.23       -1.79      3.36 o 
  -1  13   3       80.73       83.89      8.13 o 
   0  13   3      111.46      103.54     12.54 o 
   0 -14   4      184.01      191.25     10.70 o 
   1 -14   4        9.40       13.91      4.71 o 
   2 -14   4       95.30      100.00      8.83 o 
  -1 -13   4       67.83       72.92      6.99 o 
   0 -13   4      106.44      123.76      8.46 o 
   1 -13   4        3.53        7.86      3.68 o 
   2 -13   4       31.15       33.89      8.98 o 
   3 -13   4       37.78       38.43      6.40 o 
  -2 -12   4        0.09       -0.22      4.04 o 
  -1 -12   4       49.59       47.96      6.46 o 
   0 -12   4      321.51      298.04     12.09 o 
   1 -12   4        0.05        0.16      2.68 o 
   2 -12   4      288.07      289.16     12.81 o 
   3 -12   4        4.09        3.24      3.77 o 
   4 -12   4       29.32       28.79      6.11 o 
  -2 -11   4        4.42        3.74      3.07 o 
  -1 -11   4       26.18       26.42      4.12 o 
   0 -11   4      593.85      563.89     16.79 o 
   1 -11   4      167.98      162.16     10.48 o 
   2 -11   4       27.51       40.88      5.37 o 
   3 -11   4      202.29      211.19     15.90 o 
   4 -11   4       36.34       32.41      6.08 o 
  -3 -10   4       63.32       67.70      8.72 o 
  -2 -10   4       68.79       68.56      6.12 o 
  -1 -10   4       54.00       53.65      4.98 o 
   0 -10   4        0.02        1.33      2.40 o 
   1 -10   4      133.45      132.01      7.26 o 
   2 -10   4       76.84       91.64      6.85 o 
   3 -10   4        0.06       -2.05      2.68 o 
   4 -10   4      201.86      209.50     20.07 o 
  -3  -9   4       84.86       79.99      9.00 o 
  -2  -9   4      178.65      186.95      8.96 o 
  -1  -9   4        0.15       -1.19      2.02 o 
   0  -9   4      132.25      127.62      6.47 o 
   1  -9   4       69.09       67.86      5.30 o 
   2  -9   4     1021.10     1059.58     26.41 o 
   3  -9   4       71.40       71.94      6.81 o 
   4  -9   4      330.73      373.76     17.35 o 
   5  -9   4       52.57       53.05      6.23 o 
  -4  -8   4       20.58       24.91      6.47 o 
  -3  -8   4        1.36        4.74      4.45 o 
  -2  -8   4     1078.18     1086.45     26.09 o 
  -1  -8   4        5.30        5.89      6.03 o 
   0  -8   4     1010.81      987.78     22.47 o 
   1  -8   4      209.89      235.99      8.86 o 
   2  -8   4      181.54      172.21     10.69 o 
   3  -8   4        1.85        0.53      1.82 o 
   4  -8   4       40.72       38.63      4.73 o 
   5  -8   4       20.42       11.55      4.15 o 
  -4  -7   4       25.03       20.56      5.84 o 
  -3  -7   4       89.68      111.75      9.57 o 
  -2  -7   4      500.99      513.82     14.86 o 
  -1  -7   4       43.98       49.85      3.77 o 
   0  -7   4      112.35      109.37      5.12 o 
   1  -7   4      415.65      446.26      9.66 o 
   2  -7   4      116.91      126.47      5.34 o 
   3  -7   4        1.81        0.70      1.86 o 
   4  -7   4        0.29       -1.07      2.17 o 
   5  -7   4        9.35        5.31      3.41 o 
  -4  -6   4       10.15       12.00      5.31 o 
  -3  -6   4       67.40       62.19      4.55 o 
  -2  -6   4      387.24      367.50      9.86 o 
  -1  -6   4      914.71     1054.71     17.99 o 
   0  -6   4     2262.43     2248.03     44.84 o 
   1  -6   4      201.89      235.02      6.24 o 
   2  -6   4     1590.92     1676.63     29.31 o 
   3  -6   4       22.95       26.30      3.47 o 
   4  -6   4        0.05        1.20      2.35 o 
   5  -6   4        3.50        6.21      3.57 o 
  -4  -5   4       75.66       64.28      6.63 o 
  -3  -5   4       19.90       16.77      2.87 o 
  -2  -5   4       13.16       14.16      2.07 o 
  -1  -5   4      227.82      225.95      7.27 o 
   0  -5   4      285.30      266.42      6.76 o 
   1  -5   4     1275.72     1319.43     22.26 o 
   2  -5   4     1157.68     1195.11     22.02 o 
   3  -5   4      233.30      238.84      8.24 o 
   4  -5   4      176.54      177.57      8.14 o 
   5  -5   4       12.24        7.92      3.51 o 
  -5  -4   4        5.09        2.46      3.88 o 
  -4  -4   4       76.13       91.97      7.51 o 
  -3  -4   4        0.21       -1.63      1.58 o 
  -2  -4   4       59.65       55.63      3.29 o 
  -1  -4   4      788.95      840.38     14.35 o 
   0  -4   4      646.17      630.83     14.31 o 
   1  -4   4       19.60       20.80      1.88 o 
   2  -4   4     1028.38     1005.04     20.70 o 
   3  -4   4       28.87       29.95      5.65 o 
   4  -4   4      261.63      236.42      9.24 o 
   5  -4   4       60.15       62.54      6.30 o 
  -5  -3   4        0.05       -1.53      5.78 o 
  -4  -3   4      466.82      519.58     30.71 o 
  -3  -3   4      259.16      261.62      8.40 o 
  -2  -3   4     1453.54     1374.05     27.06 o 
  -1  -3   4      125.49      125.18      6.09 o 
   0  -3   4     1472.35     1558.73     24.07 o 
   1  -3   4      637.15      610.02     15.39 o 
   2  -3   4      232.75      260.11      9.20 o 
   3  -3   4       72.23       76.06      8.55 o 
   4  -3   4      153.26      157.86      7.71 o 
   5  -3   4        6.67       13.56      5.53 o 
  -5  -2   4        3.42       -0.60      3.62 o 
  -4  -2   4      126.46      136.43     28.32 o 
  -3  -2   4        6.07        6.10      2.87 o 
  -2  -2   4      861.20      907.50     16.90 o 
  -1  -2   4       55.29       75.95      2.52 o 
   0  -2   4      795.09      825.77     13.32 o 
   1  -2   4      193.79      201.42      5.08 o 
   2  -2   4       24.73       28.27      2.59 o 
   3  -2   4       57.12       58.97      4.64 o 
   4  -2   4       50.85       58.91      6.60 o 
   5  -2   4       77.44       84.98      9.25 o 
  -5  -1   4       20.00       17.64      5.35 o 
  -4  -1   4        5.97        4.99      3.26 o 
  -3  -1   4        0.39        1.63      1.65 o 
  -2  -1   4      231.05      226.87      6.25 o 
  -1  -1   4      179.42      141.36      5.03 o 
   0  -1   4     3490.89     3428.27     50.80 o 
   1  -1   4     4139.00     4337.48     65.05 o 
   2  -1   4     2008.33     1970.43     32.89 o 
   3  -1   4      193.04      212.50     12.03 o 
   4  -1   4       10.33        9.50      3.02 o 
   5  -1   4        1.44        0.01      4.34 o 
  -5   0   4       17.13       21.70      7.01 o 
  -4   0   4        1.33        0.48      2.08 o 
  -3   0   4       10.58       10.90      2.25 o 
  -2   0   4     2951.79     2830.46     44.63 o 
  -1   0   4     1803.79     1852.33     34.35 o 
   0   0   4       16.03       31.13      3.06 o 
   1   0   4      406.83      473.15      9.49 o 
   2   0   4      487.53      431.27      9.95 o 
   3   0   4       60.68       67.33      4.56 o 
   4   0   4       32.30       38.30      8.30 o 
   5   0   4       29.81       36.76     11.10 o 
  -5   1   4      186.74      188.35     12.22 o 
  -4   1   4      231.12      246.44      8.89 o 
  -3   1   4      155.24      173.57      6.35 o 
  -2   1   4      284.51      282.06      7.14 o 
  -1   1   4     1613.56     1613.41     25.43 o 
   0   1   4      351.22      334.76      6.47 o 
   1   1   4       69.54       79.95      3.41 o 
   2   1   4      909.91      902.16     24.91 o 
   3   1   4        0.00       -2.18      1.78 o 
   4   1   4        1.49        1.50      3.46 o 
   5   1   4        1.38        0.91      4.40 o 
  -5   2   4        8.22        9.59      4.63 o 
  -4   2   4      154.15      172.06      7.43 o 
  -3   2   4       40.44       40.85      3.47 o 
  -2   2   4       16.29       21.62      4.67 o 
  -1   2   4      111.88      158.79      7.56 o 
   0   2   4     1225.34     1253.76     20.05 o 
   1   2   4       22.62       25.89      1.90 o 
   2   2   4     1790.25     1627.61     28.87 o 
   3   2   4        2.69        4.15      2.11 o 
   4   2   4      179.13      201.96     11.77 o 
   5   2   4        0.00       -0.79      5.94 o 
  -5   3   4       57.48       39.82      6.80 o 
  -4   3   4      229.14      222.81      8.45 o 
  -3   3   4       16.55       15.97      3.36 o 
  -2   3   4      539.48      493.06     12.89 o 
  -1   3   4     1132.38     1123.40     56.28 o 
   0   3   4        0.04        0.44      1.30 o 
   1   3   4       53.74       58.85      2.67 o 
   2   3   4      141.22      158.57      6.01 o 
   3   3   4        4.09        3.22      2.98 o 
   4   3   4       46.40       59.04      7.57 o 
  -5   4   4       15.07       10.33      4.77 o 
  -4   4   4       61.94       61.05      4.97 o 
  -3   4   4        0.66        1.77      1.72 o 
  -2   4   4     3541.45     3567.97     55.74 o 
  -1   4   4        4.00        4.09      1.30 o 
   0   4   4      961.90      921.09     15.89 o 
   1   4   4       89.75       95.30      3.63 o 
   2   4   4        1.41       -0.83      2.13 o 
   3   4   4      140.93      114.09     12.06 o 
   4   4   4        4.40        8.82      7.09 o 
  -5   5   4        1.03        0.07      3.70 o 
  -4   5   4       23.38       20.88      3.57 o 
  -3   5   4        3.38       -1.93      1.93 o 
  -2   5   4      208.22      192.81      6.09 o 
  -1   5   4       15.77       13.63      1.83 o 
   0   5   4      613.04      650.71     12.28 o 
   1   5   4       72.72       78.47      4.83 o 
   2   5   4       79.05       76.14      6.08 o 
   3   5   4        2.74        2.48      3.60 o 
   4   5   4       29.42       45.30     18.25 o 
  -5   6   4       50.25       56.65     11.97 o 
  -4   6   4       35.73       40.27     11.23 o 
  -3   6   4       46.03       44.76      3.79 o 
  -2   6   4       29.96       37.53      2.96 o 
  -1   6   4       10.30        9.60      2.05 o 
   0   6   4      534.08      587.61     11.73 o 
   1   6   4        1.32        4.26      1.68 o 
   2   6   4       18.34       16.93      6.06 o 
   3   6   4       24.51       19.80      6.98 o 
   4   6   4        0.38       -1.26      5.21 o 
  -5   7   4        0.85        5.66      6.65 o 
  -4   7   4       51.74       43.76      5.10 o 
  -3   7   4       24.04       19.22      2.91 o 
  -2   7   4      626.24      600.16     13.31 o 
  -1   7   4       47.30       44.14      3.16 o 
   0   7   4     1445.92     1493.09     32.33 o 
   1   7   4      520.25      525.80     15.01 o 
   2   7   4        0.10       -0.38      3.88 o 
   3   7   4       19.49       20.84      7.67 o 
  -4   8   4       53.70       55.37      6.44 o 
  -3   8   4       12.10       16.55      4.41 o 
  -2   8   4      117.15      113.19     15.02 o 
  -1   8   4      346.27      339.00     11.66 o 
   0   8   4       52.90       41.40      4.44 o 
   1   8   4       20.40       25.70      6.32 o 
   2   8   4      232.19      268.47     18.35 o 
   3   8   4        0.08        3.76      6.44 o 
  -4   9   4       89.10       82.96     17.92 o 
  -3   9   4       25.47       24.38      4.59 o 
  -2   9   4      497.62      513.66     16.48 o 
  -1   9   4        2.97        2.22      2.39 o 
   0   9   4       45.23       45.62     10.93 o 
   1   9   4       82.78       93.44     10.99 o 
   2   9   4      153.36      170.30     16.07 o 
   3   9   4        9.43       17.68      8.43 o 
  -4  10   4        7.78        4.60      3.94 o 
  -3  10   4        0.07       -1.57      2.89 o 
  -2  10   4      475.70      459.32     24.31 o 
  -1  10   4       11.25        8.06      3.25 o 
   0  10   4       82.90       86.14      6.80 o 
   1  10   4        6.02        1.36      4.42 o 
   2  10   4        8.60        9.41      6.98 o 
  -3  11   4      107.28      114.58      8.89 o 
  -2  11   4      100.70       96.61      7.87 o 
  -1  11   4      126.43      120.44      8.76 o 
   0  11   4       13.08       14.78      5.87 o 
   1  11   4       68.19       81.31     11.78 o 
  -3  12   4        0.48       -0.02      3.68 o 
  -2  12   4      128.74      126.34     11.54 o 
  -1  12   4        0.05       -0.75      5.37 o 
   0  12   4       89.32      104.36     12.13 o 
   1  12   4       21.34       39.22      9.79 o 
  -1  13   4        7.22        9.19      6.09 o 
   0 -14   5      190.10      184.71     19.28 o 
   1 -14   5      209.00      228.54     18.01 o 
   2 -14   5        0.06        4.09      3.78 o 
  -1 -13   5        4.47       10.85      3.85 o 
   0 -13   5      116.45      110.73      7.92 o 
   1 -13   5      140.98      135.72      8.73 o 
   2 -13   5      119.47      109.26      8.74 o 
   3 -13   5        1.42        4.22      6.84 o 
  -2 -12   5        0.41        1.11      4.55 o 
  -1 -12   5      130.69      140.13     10.15 o 
   0 -12   5        3.29        2.57      4.15 o 
   1 -12   5      684.16      655.74     19.69 o 
   2 -12   5       44.24       49.75      6.18 o 
   3 -12   5      221.62      251.33     12.78 o 
   4 -12   5       14.33       10.37      4.95 o 
  -2 -11   5        8.50        9.73      4.96 o 
  -1 -11   5       35.82       30.53     11.64 o 
   0 -11   5      224.89      220.40      9.53 o 
   1 -11   5       45.03       40.63      6.49 o 
   2 -11   5      113.16      112.30      7.84 o 
   3 -11   5       73.97       75.09      7.46 o 
   4 -11   5        0.47       -2.26      3.40 o 
  -3 -10   5      129.10      160.10     12.76 o 
  -2 -10   5      108.31      118.11      7.50 o 
   0 -10   5       46.47       44.39      4.48 o 
   1 -10   5       13.61        9.59      3.00 o 
   2 -10   5      390.35      369.34     13.44 o 
   3 -10   5      342.08      332.94     18.27 o 
   4 -10   5       23.39       16.78      4.98 o 
  -2  -9   5        6.60        7.85      2.97 o 
  -1  -9   5      493.62      429.72     13.13 o 
   0  -9   5      283.70      282.04      9.81 o 
   1  -9   5       41.62       48.82      4.57 o 
   2  -9   5       20.93       21.07      3.93 o 
   3  -9   5        2.56        1.68      2.17 o 
   4  -9   5      106.93      116.56      7.31 o 
   5  -9   5        1.79        1.06      3.37 o 
  -4  -8   5       29.35       19.61      6.50 o 
  -3  -8   5       21.00       20.71      5.75 o 
  -2  -8   5        7.92       13.77      4.99 o 
  -1  -8   5     1610.52     1576.13     40.89 o 
   0  -8   5        2.18        2.37      1.78 o 
   1  -8   5      573.22      568.28     15.52 o 
   2  -8   5      121.70      124.57      5.43 o 
   3  -8   5       21.81       19.47      4.30 o 
   4  -8   5        0.03       -1.12      2.42 o 
   5  -8   5        0.01       -2.68      2.83 o 
  -4  -7   5       26.94       26.84      6.69 o 
  -3  -7   5        8.33       11.40      4.42 o 
  -2  -7   5       28.56       22.89      3.50 o 
  -1  -7   5      123.92      151.33      4.62 o 
   0  -7   5      168.95      203.86      5.78 o 
   1  -7   5      417.74      380.76     10.38 o 
   2  -7   5       23.55       27.41      5.65 o 
   3  -7   5       16.71       14.90      2.90 o 
   4  -7   5        0.04       -0.84      2.50 o 
   5  -7   5       57.45       59.02      6.57 o 
  -4  -6   5        0.41        0.85      3.00 o 
  -3  -6   5       39.48       56.74      5.31 o 
  -2  -6   5      535.48      549.24     11.87 o 
  -1  -6   5     1022.45     1034.39     21.21 o 
   0  -6   5       24.95       29.22      3.59 o 
   1  -6   5      692.25      647.60     12.73 o 
   2  -6   5        0.46        1.06      1.58 o 
   3  -6   5       95.98       88.55      5.38 o 
   4  -6   5        0.01       -1.45      2.38 o 
   5  -6   5       43.54       53.76      6.10 o 
  -4  -5   5        5.59        0.60      3.21 o 
  -3  -5   5      476.20      452.41     14.64 o 
  -2  -5   5        2.14        0.22      1.20 o 
  -1  -5   5        3.94        4.48      1.08 o 
   0  -5   5      281.21      311.19      6.47 o 
   1  -5   5     1917.00     1915.63     30.95 o 
   2  -5   5       76.48       78.68      4.21 o 
   3  -5   5       20.93       11.71      2.56 o 
   4  -5   5        0.00        1.49      2.47 o 
   5  -5   5       34.92       30.23      4.92 o 
  -5  -4   5        7.42       12.83      4.67 o 
  -4  -4   5        1.67        3.62      3.28 o 
  -3  -4   5      206.37      206.15     16.58 o 
  -2  -4   5       18.04       26.86      2.98 o 
  -1  -4   5      311.04      327.39      6.83 o 
   0  -4   5        3.81        4.63      1.66 o 
   1  -4   5     1031.55     1071.23     18.53 o 
   2  -4   5      147.02      169.10      7.39 o 
   3  -4   5      275.11      243.65     10.47 o 
   4  -4   5       43.95       34.47      4.41 o 
   5  -4   5        9.41        3.36      4.21 o 
  -5  -3   5       50.51       51.02      7.22 o 
  -4  -3   5       19.86       19.54      4.41 o 
  -3  -3   5      113.56      115.95      8.15 o 
  -2  -3   5      306.05      340.02      9.88 o 
  -1  -3   5     1896.40     1990.94     30.86 o 
   0  -3   5      699.22      716.58     12.14 o 
   1  -3   5      221.84      253.58      6.18 o 
   2  -3   5      164.57      159.29      5.65 o 
   3  -3   5       45.59       42.16      3.88 o 
   4  -3   5      158.91      155.21      8.56 o 
   5  -3   5       17.30       16.60      5.32 o 
  -5  -2   5        0.93        0.17      3.55 o 
  -4  -2   5        2.18        0.73      3.07 o 
  -3  -2   5      169.69      164.40      6.22 o 
  -2  -2   5      240.89      275.29     13.61 o 
  -1  -2   5     2923.05     3003.39     81.25 o 
   0  -2   5      285.59      263.45      5.75 o 
   1  -2   5      806.80      813.05     14.37 o 
   2  -2   5      184.92      184.32      7.59 o 
   3  -2   5       21.60       19.69      2.97 o 
   4  -2   5      141.02      161.56      7.94 o 
   5  -2   5        0.40       -2.67      4.48 o 
  -5  -1   5       37.78       24.40      5.65 o 
  -4  -1   5       16.84       16.85      4.15 o 
  -3  -1   5      122.01      119.85      5.28 o 
  -2  -1   5      869.18      942.41     20.50 o 
  -1  -1   5     6866.46     7016.32    131.31 o 
   0  -1   5     1364.40     1371.90     21.51 o 
   1  -1   5       23.06       15.89      1.51 o 
   2  -1   5      107.06      106.22      4.43 o 
   3  -1   5       17.10       16.58      2.86 o 
   4  -1   5       18.33       22.24      5.27 o 
   5  -1   5        1.81        4.17      4.86 o 
  -5   0   5        0.65       -0.39      3.61 o 
  -4   0   5      108.45      104.51     15.17 o 
  -3   0   5        3.94        4.49      1.92 o 
  -2   0   5      309.86      324.56      8.04 o 
  -1   0   5      255.61      283.81      5.81 o 
   0   0   5      554.77      541.01      9.59 o 
   1   0   5     2821.50     2748.15     52.55 o 
   2   0   5      605.62      617.56     12.86 o 
   3   0   5       55.27       50.51      5.32 o 
   4   0   5       29.19       34.61      8.56 o 
   5   0   5       16.63        7.81      5.16 o 
  -5   1   5       12.53       14.12      5.28 o 
  -4   1   5       26.74       35.96      5.75 o 
  -3   1   5      181.35      195.53      6.68 o 
  -2   1   5      101.08      128.13      4.45 o 
  -1   1   5      620.09      699.52     12.33 o 
   0   1   5       75.55       79.04      2.75 o 
   1   1   5     3627.62     3646.34     68.50 o 
   2   1   5       92.94       87.01      3.90 o 
   3   1   5      117.22      119.61      9.27 o 
   4   1   5        3.04        5.63      3.63 o 
   5   1   5        0.16       -3.03      4.62 o 
  -5   2   5       10.59       14.21      5.06 o 
  -4   2   5       23.98       27.37      5.25 o 
  -3   2   5        1.97       -0.31      2.15 o 
  -2   2   5       12.60       15.15      2.10 o 
  -1   2   5     2378.67     2537.54     47.94 o 
   0   2   5       54.97       50.19      2.78 o 
   1   2   5      166.21      165.26      4.88 o 
   2   2   5      103.42      108.60      4.18 o 
   3   2   5       38.80       35.83      5.27 o 
   4   2   5       47.52       42.60      7.05 o 
   5   2   5       41.59       48.84      8.60 o 
  -5   3   5       73.04       79.04      8.65 o 
  -4   3   5       41.18       47.38      4.52 o 
  -3   3   5      886.20      852.10     25.97 o 
  -2   3   5       29.82       30.80      3.77 o 
  -1   3   5      560.72      614.34     14.45 o 
   0   3   5      337.21      320.01      7.59 o 
   1   3   5      240.64      244.79      9.46 o 
   2   3   5       47.11       51.54      3.38 o 
   3   3   5      275.13      282.05     27.41 o 
   4   3   5       40.34       41.71      7.19 o 
  -5   4   5       46.69       49.64      7.50 o 
  -4   4   5        8.62        6.39      4.50 o 
  -3   4   5      424.75      410.00     11.05 o 
  -2   4   5       22.60       19.09      3.83 o 
  -1   4   5     1212.30     1216.45     20.96 o 
   0   4   5     1403.96     1449.13     23.91 o 
   1   4   5      185.61      199.24      5.60 o 
   2   4   5       34.22       39.40      4.76 o 
   3   4   5       74.88       23.63     20.71 o 
   4   4   5       26.31       23.67      6.10 o 
  -5   5   5        0.47        0.38      6.13 o 
  -4   5   5       37.78       29.94      3.79 o 
  -3   5   5        1.01       -0.17      1.62 o 
  -2   5   5      717.36      688.52     14.20 o 
  -1   5   5      481.64      449.35      9.93 o 
   0   5   5      106.40      103.16      3.87 o 
   1   5   5      727.50      762.30     14.90 o 
   2   5   5       93.49      101.98     11.53 o 
   3   5   5        2.30       -0.53      3.11 o 
   4   5   5       14.26       14.94      7.86 o 
  -5   6   5        0.00       -2.83      3.29 o 
  -4   6   5        0.01       -1.78      2.07 o 
  -3   6   5       17.58       16.13      2.67 o 
  -2   6   5        0.14       -0.44      1.40 o 
  -1   6   5      805.71      791.89     15.45 o 
   0   6   5       79.53       75.86      3.60 o 
   1   6   5     1174.54     1147.47     21.11 o 
   2   6   5       18.58       18.09      6.06 o 
   3   6   5       10.20       17.90      6.73 o 
   4   6   5       11.47        7.99      7.67 o 
  -5   7   5       72.51       62.05      8.08 o 
  -4   7   5        0.28        2.13      2.21 o 
  -3   7   5        1.61        1.20      1.83 o 
  -2   7   5       75.25       76.61      5.40 o 
  -1   7   5      417.79      412.16      9.99 o 
   0   7   5      244.96      243.48      9.18 o 
   1   7   5       18.27        8.05      4.39 o 
   2   7   5       72.62       59.21      9.76 o 
   3   7   5       24.58       35.11      9.28 o 
  -4   8   5        2.34        3.90      2.67 o 
  -3   8   5      148.32      142.57      6.44 o 
  -2   8   5       76.85       70.34      5.88 o 
  -1   8   5        0.96        6.33      2.59 o 
   0   8   5        6.76        6.09      2.50 o 
   1   8   5      245.20      254.14     16.20 o 
   2   8   5        4.07        1.42      4.77 o 
   3   8   5       75.74       86.11     13.36 o 
  -4   9   5        0.07        2.28      6.54 o 
  -3   9   5       48.08       46.22      5.80 o 
  -2   9   5        0.02        3.45      2.51 o 
  -1   9   5      676.64      645.68     18.80 o 
   0   9   5       63.73       68.65      5.91 o 
   1   9   5      135.43      125.74     12.63 o 
   2   9   5       36.03       35.37      9.00 o 
  -4  10   5       19.09       20.73      7.56 o 
  -3  10   5       47.12       44.02      6.11 o 
  -2  10   5      153.46      159.93      9.21 o 
  -1  10   5       47.48       53.41      6.02 o 
   0  10   5       17.09       16.67      5.40 o 
   1  10   5        0.74        4.89      5.12 o 
   2  10   5        6.69       -1.04      6.50 o 
  -3  11   5      139.44      142.46      9.57 o 
  -2  11   5      118.99      108.39      8.36 o 
  -1  11   5      217.43      220.42     11.02 o 
   0  11   5      245.56      226.66     16.33 o 
   1  11   5       11.62       16.36      6.82 o 
  -2  12   5        4.82        2.38      7.37 o 
  -1  12   5      195.93      194.23     14.81 o 
   0  12   5        1.30       -0.54      4.89 o 
   0 -14   6      136.15      123.14      8.97 o 
   1 -14   6       66.53       65.17     11.15 o 
   2 -14   6        3.17       -0.79      3.28 o 
  -1 -13   6        6.85        5.61      3.36 o 
   0 -13   6       79.25      101.77      7.67 o 
   1 -13   6       18.14       19.32      4.56 o 
   2 -13   6       82.18       76.44      7.70 o 
   3 -13   6      120.61      143.96     10.39 o 
  -2 -12   6       31.84       39.25      7.70 o 
  -1 -12   6       51.02       53.74      7.96 o 
   0 -12   6      125.02      141.07      8.07 o 
   1 -12   6        2.16        1.24      2.69 o 
   2 -12   6      278.49      299.88     13.01 o 
   3 -12   6       35.00       42.18      6.45 o 
   4 -12   6       13.29       10.52      4.74 o 
  -2 -11   6       27.00       21.31      5.87 o 
  -1 -11   6       66.81       72.47      5.75 o 
   0 -11   6       31.77       25.48      5.78 o 
   1 -11   6       22.22       22.60      7.50 o 
   2 -11   6       18.20       20.39      6.22 o 
   3 -11   6       36.71       25.16      5.09 o 
   4 -11   6        0.15       -0.92      3.55 o 
  -3 -10   6       49.84       53.71      8.37 o 
  -2 -10   6      144.34      159.18     11.68 o 
  -1 -10   6       63.80       69.39      5.46 o 
   0 -10   6        4.34        2.10      2.08 o 
   1 -10   6      145.26      146.56      7.75 o 
   2 -10   6      524.32      562.34     17.58 o 
   3 -10   6        0.08        2.39      3.15 o 
   4 -10   6       52.31       54.09      7.33 o 
  -3  -9   6        5.39        6.06      5.02 o 
  -2  -9   6       43.55       47.84      6.66 o 
  -1  -9   6       28.33       29.05      3.67 o 
   0  -9   6      211.65      183.87      7.63 o 
   1  -9   6        0.44       -1.10      2.07 o 
   2  -9   6        0.97        1.81      2.33 o 
   3  -9   6        1.41        3.50      2.22 o 
   4  -9   6      145.61      168.40      8.64 o 
  -4  -8   6       79.00       71.24      9.54 o 
  -3  -8   6        6.59        7.67      4.36 o 
  -2  -8   6      164.71      189.06      8.39 o 
  -1  -8   6        5.89        4.42      2.09 o 
   0  -8   6     1016.14     1024.06     33.60 o 
   1  -8   6      516.38      583.75     12.24 o 
   2  -8   6      369.19      363.01     10.01 o 
   3  -8   6        4.13        1.42      2.15 o 
   4  -8   6       69.54       65.32      5.74 o 
   5  -8   6       10.77       11.41      3.93 o 
  -4  -7   6        0.17       -2.65      3.60 o 
  -3  -7   6       12.87       14.97      5.12 o 
  -2  -7   6        6.61        3.99      2.13 o 
  -1  -7   6     1057.56     1105.53     19.14 o 
   0  -7   6        3.45        2.75      1.07 o 
   1  -7   6      487.56      487.57     10.58 o 
   2  -7   6       10.53       15.34      2.51 o 
   3  -7   6        0.91        0.32      2.01 o 
   4  -7   6       15.37       11.13      3.21 o 
   5  -7   6       12.49        8.69      3.44 o 
  -4  -6   6        4.37        4.77      3.36 o 
  -3  -6   6       38.61       43.76      4.60 o 
  -2  -6   6       43.36       48.08      4.15 o 
  -1  -6   6       16.06       19.62      3.49 o 
   0  -6   6     1492.08     1461.30     23.67 o 
   1  -6   6       35.29       35.07      2.57 o 
   2  -6   6     1374.38     1387.52     25.30 o 
   3  -6   6       27.42       28.08      7.02 o 
   4  -6   6        0.15        1.18      2.51 o 
   5  -6   6        1.03       -0.64      3.04 o 
  -4  -5   6       51.00       54.91      9.00 o 
  -3  -5   6       45.77       46.31      5.94 o 
  -2  -5   6        0.39        3.72      1.40 o 
  -1  -5   6      130.22      130.54      3.95 o 
   0  -5   6        8.48        4.58      1.14 o 
   1  -5   6      484.17      530.61     10.91 o 
   2  -5   6     2190.85     2154.17     36.26 o 
   3  -5   6      269.89      263.02     12.46 o 
   4  -5   6      137.78      146.70     10.64 o 
   5  -5   6        0.52        1.55      3.80 o 
  -5  -4   6        3.64        2.72      5.56 o 
  -4  -4   6       63.25       64.20      6.80 o 
  -3  -4   6       63.11       64.95      8.02 o 
  -2  -4   6      103.56       96.70      3.99 o 
  -1  -4   6        6.93        7.04      1.76 o 
   0  -4   6      494.97      528.51      9.75 o 
   1  -4   6     2910.36     2865.31    162.34 o 
   2  -4   6       25.09       17.10      2.41 o 
   3  -4   6        0.40        0.58      1.89 o 
   4  -4   6       52.78       43.87      4.84 o 
   5  -4   6       12.01        2.98      4.55 o 
  -5  -3   6       14.72       13.53      5.16 o 
  -4  -3   6        2.31        2.58      4.33 o 
  -3  -3   6       63.77       48.91      7.10 o 
  -2  -3   6      133.06      141.82      4.71 o 
  -1  -3   6       90.97       89.17      2.75 o 
   0  -3   6     1034.33      962.49     19.41 o 
   1  -3   6      286.74      282.49      6.72 o 
   2  -3   6      698.98      636.98     15.19 o 
   3  -3   6        9.40        9.36      2.47 o 
   4  -3   6      378.40      397.01     12.99 o 
   5  -3   6       35.68       27.60      7.22 o 
  -5  -2   6        0.03       -0.54      3.74 o 
  -4  -2   6        4.47        4.97      3.22 o 
  -3  -2   6       31.59       43.36      4.96 o 
  -2  -2   6      846.40      841.83     15.89 o 
  -1  -2   6      454.05      520.88     12.77 o 
   0  -2   6       60.33       61.67      4.14 o 
   1  -2   6        0.07        0.08      1.27 o 
   2  -2   6      441.85      482.14     13.07 o 
   3  -2   6       13.20       13.96      4.91 o 
   4  -2   6      114.74      125.18      9.55 o 
   5  -2   6        0.84        2.33      4.60 o 
  -5  -1   6       20.59       16.43      5.11 o 
  -4  -1   6       32.30       27.39      4.97 o 
  -3  -1   6      466.94      461.03     13.14 o 
  -2  -1   6     2563.57     2398.34     38.03 o 
  -1  -1   6       58.42       58.88      5.90 o 
   0  -1   6     3954.63     3769.83     56.31 o 
   1  -1   6      978.11     1057.59     17.98 o 
   2  -1   6      855.05      794.77     15.70 o 
   3  -1   6       23.95       18.22      2.84 o 
   4  -1   6       22.82       19.03      4.94 o 
   5  -1   6       18.91       13.84      6.05 o 
  -5   0   6       28.87       40.07      6.96 o 
  -4   0   6       35.68       36.62      5.67 o 
  -3   0   6       46.90       49.94      4.04 o 
  -2   0   6        9.61       11.85      1.55 o 
  -1   0   6       22.01       21.74      1.45 o 
   0   0   6     3562.86     3662.07     54.85 o 
   1   0   6      643.79      663.96     16.01 o 
   2   0   6     3357.92     3350.68     52.98 o 
   3   0   6      409.96      401.28     23.68 o 
   4   0   6        1.73        0.10      3.26 o 
   5   0   6        4.69        5.40      5.08 o 
  -5   1   6        1.44        4.28      4.20 o 
  -4   1   6      171.50      204.49     11.81 o 
  -3   1   6      105.27       99.41      4.60 o 
  -2   1   6      690.87      652.51     12.68 o 
  -1   1   6      311.32      349.51      8.44 o 
   0   1   6      786.45      753.43     13.10 o 
   1   1   6      745.36      697.68     16.83 o 
   2   1   6       27.40       21.30      2.01 o 
   3   1   6       38.28       46.40      7.50 o 
   4   1   6        3.53        2.37      3.85 o 
   5   1   6        5.87        6.18      5.11 o 
  -5   2   6       34.33       36.22      9.57 o 
  -4   2   6      196.28      194.96     15.88 o 
  -3   2   6        7.39       10.60      2.19 o 
  -2   2   6       81.38       72.47      3.35 o 
  -1   2   6      180.77      201.54      5.28 o 
   0   2   6      556.78      598.05     11.11 o 
   1   2   6     1532.14     1648.42     34.21 o 
   2   2   6      600.72      539.84     16.19 o 
   3   2   6      226.73      231.66     11.29 o 
   4   2   6      133.80      159.85     11.54 o 
  -5   3   6        5.46        7.96      6.85 o 
  -4   3   6      203.47      185.89     15.58 o 
  -3   3   6        1.84        1.95      1.76 o 
  -2   3   6      583.54      526.16     11.27 o 
  -1   3   6     1309.58     1296.60     39.71 o 
   0   3   6      416.79      408.44      8.56 o 
   1   3   6      264.83      286.69     18.30 o 
   2   3   6      317.38      218.89     13.20 o 
   3   3   6       49.64       39.73      5.88 o 
   4   3   6       14.64       10.69      4.88 o 
  -5   4   6        3.53        4.79      3.85 o 
  -4   4   6        0.24       -0.09      2.64 o 
  -3   4   6        4.88        2.83      1.79 o 
  -2   4   6       14.53       13.15      2.07 o 
  -1   4   6        0.06        1.21      1.25 o 
   0   4   6      353.11      357.66      8.82 o 
   1   4   6       13.18       11.90      1.75 o 
   2   4   6       16.48       19.64      3.93 o 
   3   4   6       15.16        4.95      3.14 o 
   4   4   6        8.24       16.42      5.46 o 
  -5   5   6        9.19        8.38      4.12 o 
  -4   5   6       60.38       55.63      4.65 o 
  -3   5   6      363.00      377.39     10.22 o 
  -2   5   6      202.25      180.17      7.57 o 
  -1   5   6      168.50      170.99      5.56 o 
   0   5   6      520.55      511.89     10.75 o 
   1   5   6       50.36       46.34      4.42 o 
   2   5   6       51.13       44.44      5.40 o 
   3   5   6       20.14       31.87     12.24 o 
   4   5   6       84.42       95.43     14.46 o 
  -5   6   6       10.63        8.63      4.35 o 
  -4   6   6        3.03        2.01      2.77 o 
  -3   6   6       37.64       35.72      6.21 o 
  -2   6   6      286.02      311.97      8.68 o 
  -1   6   6       40.31       46.01      3.70 o 
   0   6   6     1232.09     1210.37     21.56 o 
   1   6   6      360.40      346.86     11.87 o 
   2   6   6      312.20      329.26     19.83 o 
   3   6   6       22.01       18.63      7.48 o 
  -4   7   6       82.68       80.10      5.83 o 
  -3   7   6        8.90       10.66      2.61 o 
  -2   7   6        7.62        9.60      2.89 o 
  -1   7   6      214.25      215.49      7.06 o 
   0   7   6      221.27      231.96      9.12 o 
   1   7   6       92.38      100.51     10.64 o 
   2   7   6      157.54      165.59     15.28 o 
   3   7   6        9.63        6.60      6.22 o 
  -4   8   6       20.46       14.74      6.42 o 
  -3   8   6       27.11       33.43      6.88 o 
  -2   8   6        4.16        4.68      2.53 o 
  -1   8   6      161.97      161.89      8.14 o 
   0   8   6       77.33       71.71      8.53 o 
   1   8   6      296.26      294.62     18.16 o 
   2   8   6      152.36      139.73     14.84 o 
   3   8   6        3.23        8.15      7.01 o 
  -4   9   6       13.67       10.91      4.28 o 
  -3   9   6       13.02       11.30      5.29 o 
  -2   9   6        7.92        9.45      3.29 o 
  -1   9   6        3.49        7.36      3.25 o 
   0   9   6       43.91       51.63      8.21 o 
   1   9   6      144.45      165.21     14.78 o 
   2   9   6       18.14       16.20      7.42 o 
  -3  10   6       41.94       42.94      9.50 o 
  -2  10   6       65.92       64.93     11.07 o 
  -1  10   6      161.91      180.90      9.59 o 
   0  10   6       10.24        9.79      5.18 o 
   1  10   6        5.08        9.98      6.38 o 
   2  10   6       85.81       53.87     12.09 o 
  -3  11   6       50.24       53.97      7.06 o 
  -2  11   6       58.67       59.92      6.78 o 
  -1  11   6       39.70       27.82      6.95 o 
   0  11   6      183.69      208.57     16.07 o 
   1  11   6       11.72        7.42      6.50 o 
  -2  12   6       92.72       90.23      8.53 o 
  -1  12   6       33.98       43.39      8.46 o 
   0  12   6       13.26       17.21      7.07 o 
   0 -14   7       28.23       34.38      5.66 o 
   1 -14   7       58.00       55.70      6.75 o 
   2 -14   7        2.20        2.04      4.69 o 
  -1 -13   7      120.53      119.52     11.81 o 
   0 -13   7       24.53       25.21      9.27 o 
   1 -13   7       24.43       22.41      6.50 o 
   2 -13   7       66.11       72.33     11.27 o 
   3 -13   7       16.03       21.92      8.43 o 
  -2 -12   7        8.77        4.61      4.74 o 
  -1 -12   7       78.20       82.47     11.68 o 
   0 -12   7       34.53       28.75      4.41 o 
   1 -12   7      315.39      290.97     12.00 o 
   2 -12   7        1.25        2.62      3.34 o 
   3 -12   7      144.78      147.31     10.07 o 
   4 -12   7        3.03        7.77      4.71 o 
  -2 -11   7        0.05       -1.83      3.19 o 
  -1 -11   7        9.79       10.01      3.02 o 
   0 -11   7       50.40       55.51      9.85 o 
   1 -11   7       42.34       35.73      6.14 o 
   2 -11   7      413.90      425.91     18.95 o 
   3 -11   7       55.16       63.98      7.04 o 
   4 -11   7       38.01       38.58      6.73 o 
  -3 -10   7       89.79      121.51     11.27 o 
  -2 -10   7      161.04      163.79     12.28 o 
  -1 -10   7       29.17       24.80      3.76 o 
   0 -10   7      126.19       93.91      9.00 o 
   1 -10   7      253.10      254.15     10.12 o 
   2 -10   7       15.57       18.48      4.06 o 
   3 -10   7       69.03       73.61      7.20 o 
   4 -10   7       12.40        7.22      3.98 o 
  -3  -9   7       67.25       87.37     10.01 o 
  -2  -9   7        0.84       -1.48      2.97 o 
  -1  -9   7       50.05       56.88      7.10 o 
   0  -9   7      243.54      155.36      9.00 o 
   1  -9   7        3.32       -2.69      1.85 o 
   2  -9   7      425.76      425.10     14.45 o 
   3  -9   7      109.33      123.77      6.75 o 
   4  -9   7       35.02       31.56      4.76 o 
  -4  -8   7        4.64        5.34      4.61 o 
  -3  -8   7      143.29      146.05     11.49 o 
  -2  -8   7      228.84      261.75     14.56 o 
  -1  -8   7     1303.66     1318.97     28.38 o 
   0  -8   7       12.52       14.29      2.64 o 
   1  -8   7      439.49      410.24     10.16 o 
   2  -8   7       69.31       79.30      5.21 o 
   3  -8   7        0.01       -2.15      1.73 o 
   4  -8   7        9.60        5.54      2.89 o 
   5  -8   7        2.10       -2.34      3.11 o 
  -4  -7   7        1.66        4.33      4.83 o 
  -3  -7   7        0.34        2.40      3.35 o 
  -2  -7   7       25.26       27.64      3.24 o 
  -1  -7   7      474.13      498.38     10.31 o 
   0  -7   7       24.36       32.94      2.21 o 
   1  -7   7      443.57      429.30     11.12 o 
   2  -7   7      317.58      327.58      9.37 o 
   3  -7   7      111.72      112.50      6.27 o 
   4  -7   7       10.28       15.02      3.59 o 
   5  -7   7        8.50       10.93      4.16 o 
  -4  -6   7        1.15        0.42      2.95 o 
  -3  -6   7       20.05       14.99      8.42 o 
  -2  -6   7      110.27      138.06      6.24 o 
  -1  -6   7      895.65      976.53     17.07 o 
   0  -6   7      178.15      176.68      4.85 o 
   1  -6   7      378.10      353.89     10.85 o 
   2  -6   7        7.90       13.61      2.39 o 
   3  -6   7      438.30      447.34     16.74 o 
   4  -6   7        7.43        3.81      2.68 o 
   5  -6   7        6.10       12.51      5.34 o 
  -4  -5   7        0.09       -0.66      3.16 o 
  -3  -5   7       22.19       20.63      3.53 o 
  -2  -5   7       67.44       64.26      8.42 o 
  -1  -5   7       27.07       29.60      3.31 o 
   0  -5   7      480.00      490.97      9.50 o 
   1  -5   7      606.00      597.75     11.98 o 
   2  -5   7      330.72      320.01     11.04 o 
   3  -5   7      169.46      174.63      7.22 o 
   4  -5   7       11.98       11.24      3.54 o 
   5  -5   7       60.83       55.13      8.05 o 
  -4  -4   7      123.98      134.79      8.92 o 
  -3  -4   7        8.20        5.42      2.59 o 
  -2  -4   7      214.05      193.72      5.84 o 
  -1  -4   7       73.51       88.11      2.94 o 
   0  -4   7     2653.60     2733.65     59.07 o 
   1  -4   7      148.99      129.58      4.41 o 
   2  -4   7        4.22        7.85      2.42 o 
   3  -4   7      440.45      412.63     19.83 o 
   4  -4   7        8.45        8.17      3.29 o 
   5  -4   7       74.85       84.82      9.53 o 
  -5  -3   7       65.42       83.41      8.46 o 
  -4  -3   7       33.57       31.84      5.02 o 
  -3  -3   7      679.09      681.80     19.23 o 
  -2  -3   7      301.20      295.55      9.86 o 
  -1  -3   7     1735.64     1790.91     35.94 o 
   0  -3   7        0.98        3.55      1.11 o 
   1  -3   7      721.33      811.92     30.03 o 
   2  -3   7        4.82        1.88      1.46 o 
   3  -3   7      477.88      474.23     12.52 o 
   4  -3   7        3.32        6.21      3.70 o 
   5  -3   7       26.05       33.88      7.15 o 
  -5  -2   7        6.58        3.47      4.42 o 
  -4  -2   7        0.04        0.37      2.62 o 
  -3  -2   7       52.44       45.34      7.22 o 
  -2  -2   7      320.06      304.14     11.44 o 
  -1  -2   7     1206.80     1264.11     26.56 o 
   0  -2   7      215.16      220.79      5.12 o 
   1  -2   7      854.54      791.95     15.04 o 
   2  -2   7       17.79       19.57      2.40 o 
   3  -2   7        7.84       10.53      2.52 o 
   4  -2   7       73.10       91.50      8.77 o 
   5  -2   7        0.04        0.63      4.47 o 
  -5  -1   7       18.58       15.20      6.68 o 
  -4  -1   7       67.31       73.40      7.04 o 
  -3  -1   7      274.62      285.69     11.79 o 
  -2  -1   7     1932.07     1937.01     31.26 o 
  -1  -1   7      211.73      210.25      8.64 o 
   0  -1   7      167.28      157.09      4.55 o 
   1  -1   7      748.31      705.22     12.90 o 
   2  -1   7     1512.43     1465.38     25.79 o 
   3  -1   7      485.12      517.07     17.52 o 
   4  -1   7      131.87      127.22      9.93 o 
   5  -1   7       21.20       15.83      6.51 o 
  -5   0   7        5.16        4.41      3.48 o 
  -4   0   7       83.73       82.21      7.88 o 
  -3   0   7       73.01       83.74      6.25 o 
  -2   0   7      190.78      195.52      5.83 o 
  -1   0   7      168.93      153.76      5.52 o 
   0   0   7      651.15      717.99     12.72 o 
   1   0   7      485.77      468.82     12.73 o 
   2   0   7      218.39      238.98      6.57 o 
   3   0   7      283.07      250.12     13.47 o 
   4   0   7        0.26        0.55      3.26 o 
   5   0   7        3.84        4.11      5.17 o 
  -5   1   7        0.52        0.55      3.50 o 
  -4   1   7      258.39      253.50     12.00 o 
  -3   1   7      359.59      342.79      9.04 o 
  -2   1   7      748.40      787.55     14.73 o 
  -1   1   7        6.92        8.74      1.31 o 
   0   1   7      152.43      149.98      4.27 o 
   1   1   7     1391.23     1364.82     33.91 o 
   2   1   7       70.25       90.76      6.28 o 
   3   1   7      225.49      258.34     12.18 o 
   4   1   7        2.70        5.46      3.96 o 
  -5   2   7       67.89       81.79      8.51 o 
  -4   2   7        0.01       -1.50      3.13 o 
  -3   2   7       99.67       94.73      4.52 o 
  -2   2   7       65.02       75.31      3.49 o 
  -1   2   7      205.25      247.53      6.26 o 
   0   2   7        6.58        6.17      1.31 o 
   1   2   7      142.44      121.38      5.95 o 
   2   2   7      159.19      167.73      8.39 o 
   3   2   7      708.73      737.51     22.71 o 
   4   2   7        0.80        0.81      4.53 o 
  -5   3   7       16.95       17.12      4.96 o 
  -4   3   7        0.39        1.25      2.81 o 
  -3   3   7      432.73      396.66     10.14 o 
  -2   3   7       34.99       42.02      4.76 o 
  -1   3   7       64.45       42.09      2.92 o 
   0   3   7       66.93       70.32      7.85 o 
   1   3   7       32.64       35.84      5.75 o 
   2   3   7       19.14       20.15      3.86 o 
   3   3   7       28.00       27.06      8.57 o 
   4   3   7        0.00       -2.02      3.68 o 
  -5   4   7        1.89        1.16      5.18 o 
  -4   4   7       90.79       91.08      7.64 o 
  -3   4   7      433.03      460.69     19.45 o 
  -2   4   7       19.66       16.48      2.58 o 
  -1   4   7     2147.07     2250.63     36.51 o 
   0   4   7        8.37        8.56      1.62 o 
   1   4   7      207.83      196.94      8.20 o 
   2   4   7       32.97       28.52      4.58 o 
   3   4   7        0.78       -0.16      2.69 o 
   4   4   7        3.81        4.33      4.52 o 
  -5   5   7        3.02        5.23      3.64 o 
  -4   5   7        4.26        3.17      3.12 o 
  -3   5   7       18.16       21.03      2.97 o 
  -2   5   7        2.71        2.12      1.27 o 
  -1   5   7       92.48       98.35      4.47 o 
   0   5   7       35.98       35.14      3.31 o 
   1   5   7      377.72      387.58     23.97 o 
   2   5   7        0.45        0.53      2.78 o 
   3   5   7        0.70        1.68      3.63 o 
   4   5   7        0.06        3.66      7.33 o 
  -5   6   7        0.11        2.95      3.70 o 
  -4   6   7       99.98       90.66      7.75 o 
  -3   6   7       43.92       38.13      3.65 o 
  -2   6   7       31.76       36.62      4.21 o 
  -1   6   7      348.33      354.88      9.30 o 
   0   6   7      641.00      607.95     12.84 o 
   1   6   7      233.00      237.46      9.87 o 
   2   6   7        6.04        7.64      5.49 o 
   3   6   7        8.81       16.07      7.20 o 
  -4   7   7       12.43       14.67      4.13 o 
  -3   7   7        5.90        4.32      2.23 o 
  -2   7   7       77.92       60.94      4.24 o 
  -1   7   7      945.03      917.85     25.37 o 
   0   7   7       26.00       23.46      5.40 o 
   1   7   7      104.42      117.91     12.00 o 
   2   7   7        1.65       -0.09      4.71 o 
   3   7   7       63.58       60.28     11.84 o 
  -4   8   7       33.98       25.44      6.70 o 
  -3   8   7       61.38       61.03      6.10 o 
  -2   8   7       50.60       60.48      9.99 o 
  -1   8   7       46.44       49.39      6.80 o 
   0   8   7      613.67      569.21     24.91 o 
   1   8   7      154.77      167.99     14.84 o 
   2   8   7        0.02        3.44      5.81 o 
  -4   9   7        4.13        5.42      4.01 o 
  -3   9   7      186.91      202.84     10.53 o 
  -2   9   7        0.02       -0.49      2.82 o 
  -1   9   7      507.78      531.03     16.97 o 
   0   9   7       94.01       99.09     10.67 o 
   1   9   7        0.30       -5.87      3.92 o 
   2   9   7       79.39       75.00     12.79 o 
  -3  10   7       54.58       40.89      6.06 o 
  -2  10   7      139.76      123.30      8.59 o 
  -1  10   7      130.24      128.87     12.00 o 
   0  10   7        0.30       -1.36      3.98 o 
   1  10   7        2.30        5.40      5.31 o 
  -2  11   7       29.70       18.70      5.05 o 
  -1  11   7      159.46      180.62     14.15 o 
   0  11   7       90.33      131.33     14.15 o 
   0 -14   8      336.13      336.59     16.80 o 
   1 -14   8       75.22       76.88      7.44 o 
   2 -14   8        8.31        6.84      7.61 o 
  -1 -13   8        5.16        8.12      4.89 o 
   0 -13   8       59.24       65.84      7.22 o 
   1 -13   8       89.75       93.42      9.82 o 
   2 -13   8      100.53       97.50      8.21 o 
   3 -13   8       43.82       54.51      7.40 o 
  -2 -12   8       70.71       48.47      8.34 o 
  -1 -12   8        5.68       -1.71      3.92 o 
   0 -12   8      544.98      298.75     15.25 o 
   1 -12   8       37.16       41.82      5.32 o 
   2 -12   8      704.40      728.97     22.08 o 
   3 -12   8        1.08        2.61      3.63 o 
  -2 -11   8       98.85       90.44     10.10 o 
  -1 -11   8       53.72       40.26      6.95 o 
   0 -11   8        5.00        2.44      3.68 o 
   1 -11   8      903.53      897.48     27.46 o 
   2 -11   8      212.15      253.13     11.40 o 
   3 -11   8       54.12       56.89      9.19 o 
   4 -11   8       24.06       25.66      7.17 o 
  -3 -10   8        0.94        1.14      3.73 o 
  -2 -10   8      278.80      277.75     16.07 o 
  -1 -10   8       35.67       32.81      3.91 o 
   0 -10   8       28.62       24.37      3.61 o 
   1 -10   8       14.82       16.46      3.53 o 
   2 -10   8       66.12       80.20      6.73 o 
   3 -10   8        2.45        2.15      3.17 o 
   4 -10   8       19.82       29.82      6.02 o 
  -3  -9   8        9.06       13.93      5.78 o 
  -2  -9   8      135.59      122.02     10.23 o 
  -1  -9   8       23.03       19.43      3.09 o 
   0  -9   8      125.80      114.71      9.39 o 
   1  -9   8      333.99      298.04     10.65 o 
   2  -9   8        5.78        4.83      2.72 o 
   3  -9   8       59.78       60.15      5.17 o 
   4  -9   8       23.05       28.72      4.52 o 
  -4  -8   8        4.00        7.52      5.53 o 
  -3  -8   8        0.03        0.32      3.03 o 
  -2  -8   8       95.52      114.50     10.01 o 
  -1  -8   8      169.72      169.41      6.96 o 
   0  -8   8     1126.08     1126.40     24.77 o 
   1  -8   8       27.68       30.50      2.98 o 
   2  -8   8      128.22      130.10      5.90 o 
   3  -8   8        8.43        7.21      2.59 o 
   4  -8   8       34.85       39.26      4.88 o 
   5  -8   8        1.57        0.61      3.98 o 
  -4  -7   8       29.49       34.67      7.83 o 
  -3  -7   8       17.30       19.86      5.24 o 
  -2  -7   8      382.30      399.09     12.16 o 
  -1  -7   8      110.42      116.09      4.95 o 
   0  -7   8     1012.23     1070.56     18.54 o 
   1  -7   8       25.15       30.22      2.68 o 
   2  -7   8      179.40      145.67      6.09 o 
   3  -7   8        0.00        0.21      1.91 o 
   4  -7   8        1.10       -0.15      2.41 o 
   5  -7   8        0.15        1.45      3.97 o 
  -4  -6   8       20.24       20.07      4.42 o 
  -3  -6   8      121.26      119.51      6.92 o 
  -2  -6   8       97.77       88.21      8.46 o 
  -1  -6   8       62.64       68.80      3.82 o 
   0  -6   8      782.21      752.79     13.69 o 
   1  -6   8       86.85       77.34      3.68 o 
   2  -6   8       56.80       51.86      8.18 o 
   3  -6   8       53.36       54.59      6.95 o 
   4  -6   8      110.68      104.93      6.88 o 
   5  -6   8        2.26        4.46      4.44 o 
  -4  -5   8       25.96       31.60      5.23 o 
  -3  -5   8       66.33       68.36      7.56 o 
  -2  -5   8      345.50      354.25     14.57 o 
  -1  -5   8       88.90      103.76      3.47 o 
   0  -5   8      685.68      684.75     12.56 o 
   1  -5   8      197.60      206.25     15.56 o 
   2  -5   8      387.62      370.78     11.97 o 
   3  -5   8       15.23       15.90      3.50 o 
   4  -5   8       54.39       54.19      5.42 o 
   5  -5   8        0.30        5.29      4.66 o 
  -4  -4   8      110.42      131.19     17.07 o 
  -3  -4   8       28.67       34.66      8.42 o 
  -2  -4   8       88.35       97.41      5.44 o 
  -1  -4   8      566.79      685.36     12.21 o 
   0  -4   8        3.95        1.45      1.06 o 
   1  -4   8      117.34      119.10     11.73 o 
   2  -4   8       37.71       31.65      3.15 o 
   3  -4   8      116.44      106.94      5.83 o 
   4  -4   8      183.37      189.68     17.46 o 
   5  -4   8       24.46       29.52      6.80 o 
  -5  -3   8        0.10        0.06      3.63 o 
  -4  -3   8       94.07       89.17     20.24 o 
  -3  -3   8        3.40        5.89      2.50 o 
  -2  -3   8      469.88      450.01     17.43 o 
  -1  -3   8     1915.48     2170.86     43.15 o 
   0  -3   8     1860.60     2028.83     31.78 o 
   1  -3   8      439.65      449.11     21.10 o 
   2  -3   8       51.28       48.32      3.37 o 
   3  -3   8        7.96        4.90      2.30 o 
   4  -3   8        6.17        7.10      4.37 o 
   5  -3   8       19.32       20.79      6.15 o 
  -5  -2   8       38.73       21.85      5.33 o 
  -4  -2   8        1.08       -1.20      2.59 o 
  -3  -2   8      147.84      136.07      7.60 o 
  -2  -2   8     1367.47     1391.23     30.75 o 
  -1  -2   8      345.92      347.69     10.10 o 
   0  -2   8      142.42      134.70      3.94 o 
   1  -2   8     1487.72     1501.11     24.94 o 
   2  -2   8      194.97      182.39      6.06 o 
   3  -2   8        2.27        4.20      2.57 o 
   4  -2   8       90.71      104.60      9.53 o 
   5  -2   8        0.97        3.25      5.31 o 
  -5  -1   8       11.45       10.89      7.36 o 
  -4  -1   8        4.40        1.20      2.82 o 
  -3  -1   8        0.67        0.28      2.04 o 
  -2  -1   8      949.50     1032.68     17.94 o 
  -1  -1   8        1.31        1.34      0.85 o 
   0  -1   8      900.71      806.46     14.16 o 
   1  -1   8       83.74      103.18      3.37 o 
   2  -1   8        0.25        0.59      1.57 o 
   3  -1   8        1.14       -2.37      2.23 o 
   4  -1   8       10.99       16.07      5.02 o 
   5  -1   8        0.03        0.67      5.10 o 
  -5   0   8        0.11       -1.69      3.00 o 
  -4   0   8       82.17       76.91      7.09 o 
  -3   0   8        0.02       -0.30      2.14 o 
  -2   0   8      396.53      414.51      8.85 o 
  -1   0   8       10.76       13.59      1.64 o 
   0   0   8      318.80      278.16     10.46 o 
   1   0   8       33.53       36.63      3.96 o 
   2   0   8     1671.57     1649.94     37.05 o 
   3   0   8      211.91      202.48     10.79 o 
   4   0   8        1.44        1.14      3.82 o 
   5   0   8       18.37       14.76      6.18 o 
  -5   1   8        0.03       -2.13      4.72 o 
  -4   1   8       39.63       33.42      5.28 o 
  -3   1   8      276.40      271.80     11.10 o 
  -2   1   8        3.74        4.40      1.33 o 
  -1   1   8      493.99      555.56     10.96 o 
   0   1   8      633.10      661.52     12.32 o 
   1   1   8      765.08      783.41     19.08 o 
   2   1   8      303.93      310.22     11.81 o 
   3   1   8       45.50       51.45      6.50 o 
   4   1   8       22.37       31.74      6.44 o 
  -5   2   8        6.11       10.53      6.06 o 
  -4   2   8       94.38      100.39      7.95 o 
  -3   2   8       20.29       18.20      3.78 o 
  -2   2   8       32.67       29.03      2.77 o 
  -1   2   8       22.01       19.90      2.03 o 
   0   2   8      352.59      360.81      8.00 o 
   1   2   8      198.22      199.45     16.03 o 
   2   2   8       60.99       54.35      5.50 o 
   3   2   8       26.59       18.14      4.73 o 
   4   2   8       19.18       22.65      6.10 o 
  -5   3   8        7.04       10.42      4.11 o 
  -4   3   8      160.63      143.30     14.43 o 
  -3   3   8       56.55       63.03      3.98 o 
  -2   3   8      587.03      609.45     12.89 o 
  -1   3   8       18.66       18.22      2.08 o 
   0   3   8      745.16      776.54     25.47 o 
   1   3   8       69.78       56.18      7.17 o 
   2   3   8       25.71       34.67      4.82 o 
   3   3   8       14.93       14.07      4.35 o 
   4   3   8       38.47       49.11     11.51 o 
  -5   4   8        6.44        7.54      7.22 o 
  -4   4   8      203.31      205.47     10.85 o 
  -3   4   8        2.09        1.37      1.81 o 
  -2   4   8      151.20      144.23      5.42 o 
  -1   4   8      151.54      169.28      6.91 o 
   0   4   8      429.38      455.78     10.11 o 
   1   4   8      321.51      354.05     11.93 o 
   2   4   8        7.47        7.68      3.25 o 
   3   4   8       50.46       30.72      5.74 o 
   4   4   8       30.78       27.03      6.78 o 
  -5   5   8        0.05       -1.61      3.22 o 
  -4   5   8        6.44        2.30      4.29 o 
  -3   5   8        9.40        6.72      2.31 o 
  -2   5   8       19.56       13.49      5.01 o 
  -1   5   8      184.82      173.16      6.02 o 
   0   5   8      746.08      756.43     16.51 o 
   1   5   8        1.26        5.40      2.56 o 
   2   5   8      172.52      182.04     13.48 o 
   3   5   8       96.50      103.73     13.66 o 
  -4   6   8        3.49        3.02      5.04 o 
  -3   6   8       12.79        6.75      2.41 o 
  -2   6   8      190.12      201.49     13.55 o 
  -1   6   8      137.58      149.00      9.61 o 
   0   6   8      758.81      744.08     18.75 o 
   1   6   8        2.44        4.04      4.34 o 
   2   6   8      217.35      231.94     17.49 o 
   3   6   8        1.23        0.66      5.27 o 
  -4   7   8       81.52       75.01      7.44 o 
  -3   7   8        0.02        3.12      2.28 o 
  -2   7   8        2.86        4.04      2.46 o 
  -1   7   8      175.19      170.71      8.28 o 
   0   7   8       21.89       31.36      6.50 o 
   1   7   8       16.37       24.06      7.04 o 
   2   7   8       35.33       32.52      8.27 o 
   3   7   8        7.01       16.26      7.61 o 
  -4   8   8       43.71       42.50     19.64 o 
  -3   8   8        1.88        1.94      3.13 o 
  -2   8   8      135.55      126.24     13.93 o 
  -1   8   8       41.07       42.44     12.30 o 
   0   8   8       30.61       50.27      8.21 o 
   1   8   8       31.55       31.26      8.02 o 
   2   8   8      103.12      114.63     14.40 o 
  -3   9   8        4.15        2.37      3.47 o 
  -2   9   8      104.24       95.59      7.49 o 
  -1   9   8        3.20       -0.92      3.51 o 
   0   9   8       67.33       56.33      9.19 o 
   1   9   8       64.74       69.25     11.27 o 
   2   9   8        4.62        0.03      5.72 o 
  -3  10   8      126.88      142.91      9.52 o 
  -2  10   8       73.15       81.23      7.50 o 
  -1  10   8      155.58      154.57     13.48 o 
   0  10   8       15.45       19.20      6.92 o 
   1  10   8        0.10        2.31      5.37 o 
  -2  11   8      137.90      154.54     13.80 o 
  -1  11   8       47.58       55.26      9.98 o 
   0  11   8      153.84      156.75     15.88 o 
   0 -14   9        5.94        3.66      5.43 o 
   1 -14   9       32.45       23.52      4.94 o 
   2 -14   9       63.27       56.19      8.38 o 
  -1 -13   9      115.04      124.07     12.16 o 
   0 -13   9       18.24        8.98      8.34 o 
   1 -13   9      127.58      146.61     17.24 o 
   2 -13   9       17.47       20.19      4.75 o 
   3 -13   9       75.69       82.51     11.53 o 
  -2 -12   9        0.08        9.22      5.27 o 
  -1 -12   9       31.86       29.02      6.50 o 
   0 -12   9       28.71       27.54      4.24 o 
   1 -12   9      184.19      180.03      9.25 o 
   2 -12   9        4.66        8.96      3.99 o 
   3 -12   9      150.56      139.32     10.01 o 
  -2 -11   9        2.65        4.11      4.48 o 
  -1 -11   9      261.61      262.44     15.76 o 
   0 -11   9       40.41       38.03      9.28 o 
   1 -11   9       21.36       31.29      4.59 o 
   2 -11   9       55.94       53.96      7.47 o 
   3 -11   9       27.78       26.32      5.35 o 
   4 -11   9       24.74       28.81      6.20 o 
  -2 -10   9       44.16       42.35      7.07 o 
  -1 -10   9       14.60       11.05      4.64 o 
   0 -10   9        4.17        5.26      2.41 o 
   1 -10   9      395.57      386.04     13.02 o 
   2 -10   9       12.29       15.75      3.95 o 
   3 -10   9       45.81       50.60      8.37 o 
   4 -10   9        0.95        2.49      3.91 o 
  -3  -9   9       17.92       23.15      6.76 o 
  -1  -9   9       13.80       13.01      4.45 o 
   0  -9   9       28.53       34.31      5.02 o 
   1  -9   9      758.19      743.99     19.39 o 
   2  -9   9      131.33      126.88      5.97 o 
   3  -9   9       12.30        9.74      3.79 o 
   4  -9   9       17.48       13.51      3.88 o 
  -4  -8   9        4.15        0.54      5.08 o 
  -3  -8   9       60.02       58.10      8.18 o 
  -2  -8   9        6.75        6.06      3.88 o 
  -1  -8   9      566.20      551.75     22.20 o 
   0  -8   9       56.39       59.29      3.19 o 
   1  -8   9      969.07      953.19     23.85 o 
   2  -8   9      296.56      318.51     17.78 o 
   3  -8   9       22.30       17.84      3.44 o 
   4  -8   9       16.12        7.87      3.46 o 
  -4  -7   9       17.97       32.34      7.74 o 
  -3  -7   9       22.28       21.16      5.87 o 
  -2  -7   9      474.62      484.47     14.07 o 
  -1  -7   9      305.75      308.74      8.84 o 
   0  -7   9      401.99      441.24     12.16 o 
   1  -7   9      180.25      158.47      6.67 o 
   2  -7   9        0.47       -0.26      1.71 o 
   3  -7   9       50.55       44.69      5.66 o 
   4  -7   9        9.87        3.44      2.86 o 
   5  -7   9        0.96        4.21      5.95 o 
  -4  -6   9        2.69        5.40      3.24 o 
  -3  -6   9        1.26        1.62      2.34 o 
  -2  -6   9       69.77       73.07      5.46 o 
  -1  -6   9       41.32       32.00      2.65 o 
   0  -6   9      307.68      329.36     10.14 o 
   1  -6   9      913.34      904.80     20.83 o 
   2  -6   9        5.77        4.28      1.86 o 
   3  -6   9      494.74      479.73     13.13 o 
   4  -6   9        3.64        2.11      3.36 o 
   5  -6   9        0.91       -5.46      5.87 o 
  -4  -5   9       18.47       20.00      4.46 o 
  -3  -5   9       84.95      101.59      6.78 o 
  -2  -5   9       52.22       58.25      4.68 o 
  -1  -5   9      179.23      174.38      5.82 o 
   0  -5   9        0.90        2.25      1.82 o 
   1  -5   9      153.63      138.61      5.72 o 
   2  -5   9       42.08       48.96      3.68 o 
   3  -5   9      261.33      253.48      9.36 o 
   4  -5   9       43.41       36.54      7.42 o 
   5  -5   9        0.31       -1.54      4.11 o 
  -4  -4   9        2.66        5.05      3.34 o 
  -3  -4   9      198.05      203.04      9.29 o 
  -2  -4   9       13.15       13.78      2.78 o 
  -1  -4   9      271.55      262.65      8.63 o 
   0  -4   9       67.66       63.94      5.25 o 
   1  -4   9       59.84       72.46      4.05 o 
   2  -4   9      179.70      181.32     15.02 o 
   3  -4   9      201.44      216.31     11.03 o 
   4  -4   9        4.60        3.65      4.02 o 
   5  -4   9        2.97        0.29      4.54 o 
  -5  -3   9        0.52       -0.06      5.75 o 
  -4  -3   9        1.03       -2.92      2.66 o 
  -3  -3   9      126.42      138.60     12.14 o 
  -2  -3   9      202.27      177.21      7.55 o 
  -1  -3   9      870.90      901.52     20.71 o 
   0  -3   9      524.19      519.81     10.14 o 
   1  -3   9       71.42       79.89      4.08 o 
   2  -3   9       79.25       94.01      4.57 o 
   3  -3   9      848.30      824.28     35.64 o 
   4  -3   9       50.05       55.04      7.56 o 
   5  -3   9       27.00       27.32      7.03 o 
  -5  -2   9       14.96       13.14      4.76 o 
  -4  -2   9      151.72      146.71      9.12 o 
  -3  -2   9      389.82      378.65     13.37 o 
  -2  -2   9      222.33      235.71      9.05 o 
  -1  -2   9     1265.72     1306.49     28.94 o 
   0  -2   9       33.97       34.17      3.27 o 
   1  -2   9       85.11       76.96      3.35 o 
   2  -2   9       46.31       48.71      3.27 o 
   3  -2   9       22.61       22.45      6.38 o 
   4  -2   9       34.76       59.64     22.40 o 
   5  -2   9       13.97       26.77      7.24 o 
  -5  -1   9       13.44       15.72      8.89 o 
  -4  -1   9       43.57       39.58      5.57 o 
  -3  -1   9      410.83      428.08     14.45 o 
  -2  -1   9       66.11       59.10      4.69 o 
  -1  -1   9      450.73      395.42      8.49 o 
   0  -1   9        7.28        8.56      1.36 o 
   1  -1   9      293.37      241.87      5.86 o 
   2  -1   9        7.79        9.53      3.81 o 
   3  -1   9      247.05      250.58     12.16 o 
   4  -1   9       18.15       11.18      6.16 o 
   5  -1   9        0.03       -0.32      4.93 o 
  -5   0   9       21.71       22.03      8.97 o 
  -4   0   9       69.52       52.69     14.15 o 
  -3   0   9       30.18       25.07      4.07 o 
  -2   0   9       88.08       96.34      6.36 o 
  -1   0   9      489.93      506.55     10.28 o 
   0   0   9       12.05       12.60      1.55 o 
   1   0   9     1202.04     1132.86     25.67 o 
   2   0   9       97.69      107.44      8.35 o 
   3   0   9       64.51       62.38      6.96 o 
   4   0   9      110.34      103.89     10.07 o 
  -5   1   9       32.32       36.50     13.44 o 
  -4   1   9        7.17        7.45      3.16 o 
  -3   1   9      520.32      488.97     15.97 o 
  -2   1   9        1.50        2.39      1.87 o 
  -1   1   9      222.50      238.64      6.31 o 
   0   1   9     2113.22     2276.60     36.12 o 
   1   1   9      306.11      255.44      9.22 o 
   2   1   9      383.72      388.88     17.59 o 
   3   1   9       10.20       11.78      4.33 o 
   4   1   9        0.65        2.40      4.00 o 
  -5   2   9       11.87       15.33      4.77 o 
  -4   2   9       37.67       43.81      9.90 o 
  -3   2   9      361.93      351.80     13.11 o 
  -2   2   9       79.27       89.44      3.99 o 
  -1   2   9       33.47       28.87      2.39 o 
   0   2   9       14.09       14.98      2.88 o 
   1   2   9       76.17       58.69     11.13 o 
   2   2   9      319.92      319.51     12.57 o 
   3   2   9      255.45      302.53     27.09 o 
   4   2   9        0.07        1.61      4.45 o 
  -5   3   9       14.09       14.32      6.13 o 
  -4   3   9        1.20       -1.40      7.63 o 
  -3   3   9      364.85      340.60     14.15 o 
  -2   3   9        0.49        2.61      1.52 o 
  -1   3   9      194.66      167.30      5.62 o 
   0   3   9      137.86      147.84      5.45 o 
   1   3   9       49.75       43.01      4.42 o 
   2   3   9       48.12       36.86      5.22 o 
   3   3   9        1.48       -0.53      3.37 o 
   4   3   9       13.12        0.93      4.46 o 
  -5   4   9        1.81       -2.48      5.75 o 
  -4   4   9       17.19       12.99      3.96 o 
  -3   4   9        1.55        0.09      2.46 o 
  -2   4   9        3.52        3.48      1.84 o 
  -1   4   9       56.32       41.09      7.37 o 
   0   4   9       28.64       24.66      3.29 o 
   1   4   9       26.73       25.35      3.82 o 
   2   4   9        5.46        7.84      3.09 o 
   3   4   9       12.92       13.67      6.13 o 
   4   4   9       56.64       52.13      8.66 o 
  -4   5   9       29.12       30.01      5.23 o 
  -3   5   9      152.40      146.12      8.90 o 
  -2   5   9      135.42      140.65      7.72 o 
  -1   5   9      662.89      669.90     16.26 o 
   0   5   9      231.84      226.09      8.76 o 
   1   5   9      195.14      189.06      8.99 o 
   2   5   9        2.37        1.37      3.02 o 
   3   5   9        5.79       10.38      4.75 o 
  -4   6   9       74.60       58.36     15.57 o 
  -3   6   9       49.07       55.02      4.41 o 
  -2   6   9       56.60       50.93      4.11 o 
  -1   6   9      227.00      242.67      7.90 o 
   0   6   9      512.73      508.93     21.66 o 
   1   6   9      222.88      251.23     16.80 o 
   2   6   9        9.31       -1.07      4.20 o 
   3   6   9       50.64       83.36     13.99 o 
  -4   7   9        0.73        5.78      3.60 o 
  -3   7   9      111.41       90.04     12.07 o 
  -2   7   9       48.73       41.29      4.02 o 
  -1   7   9      140.17      155.01     11.37 o 
   0   7   9        4.07        1.04      4.23 o 
   1   7   9      141.79      164.04     15.28 o 
   2   7   9        5.34        8.65      6.28 o 
   3   7   9       22.89       27.06      9.73 o 
  -4   8   9       27.74       35.65     10.42 o 
  -3   8   9       12.78        7.88      3.76 o 
  -2   8   9        1.59        3.64      2.97 o 
  -1   8   9       43.98       49.92      7.58 o 
   0   8   9       55.05       38.05      7.86 o 
   1   8   9        7.20        5.68      5.97 o 
   2   8   9        9.85       14.30      7.52 o 
  -3   9   9       57.71       50.37      6.29 o 
  -2   9   9       40.65       45.63      5.92 o 
  -1   9   9        0.02        1.61      4.14 o 
   0   9   9        6.93        3.54      5.68 o 
   1   9   9        5.87       15.13      7.07 o 
  -3  10   9        2.78        4.23      3.93 o 
  -2  10   9       81.18       98.05     10.86 o 
  -1  10   9       40.02       30.72      7.83 o 
   0  10   9       43.03       25.83      8.24 o 
   1  10   9        5.56       -1.55      6.16 o 
  -1  11   9       30.71       29.49      8.12 o 
   0 -14  10       77.26       58.64      9.88 o 
   1 -14  10       68.76       68.84      6.95 o 
   2 -14  10        4.30        4.28      3.64 o 
  -1 -13  10        1.91        8.37      5.27 o 
   0 -13  10      169.89      190.35     14.87 o 
   1 -13  10       67.18       58.74      6.58 o 
   2 -13  10      119.77      118.57      8.86 o 
   3 -13  10       22.65       20.08      5.26 o 
  -2 -12  10        3.53        1.33      4.39 o 
  -1 -12  10        1.16        0.95      3.66 o 
   0 -12  10       12.48       13.42      3.42 o 
   1 -12  10        1.91        0.77      2.73 o 
   2 -12  10      220.60      230.25     11.57 o 
   3 -12  10       11.02        8.48      4.12 o 
  -2 -11  10      237.62      266.20     16.64 o 
  -1 -11  10       37.75       49.83      7.61 o 
   0 -11  10       22.26       22.44      3.68 o 
   1 -11  10      279.04      288.93     11.43 o 
   2 -11  10       78.09       87.39      7.27 o 
   3 -11  10       66.26       68.65      7.42 o 
   4 -11  10       16.93       21.22      5.68 o 
  -2 -10  10       25.02       31.77      6.57 o 
  -1 -10  10      366.79      354.11     17.97 o 
   0 -10  10      532.02      522.20     14.79 o 
   1 -10  10      102.38      114.53      9.00 o 
   2 -10  10        0.77        4.52      2.92 o 
   3 -10  10        0.75        1.30      3.17 o 
   4 -10  10       43.12       50.30      7.18 o 
  -3  -9  10        1.60       -2.31      4.11 o 
  -1  -9  10        0.10       -2.37      2.59 o 
   0  -9  10      195.29      205.91      8.00 o 
   1  -9  10       98.77      100.70      9.44 o 
   2  -9  10       10.07       10.81      3.15 o 
   3  -9  10        2.74        2.91      2.49 o 
   4  -9  10      147.91      159.27      8.82 o 
  -3  -8  10        7.72        6.16      4.39 o 
  -2  -8  10      293.54      282.33     15.63 o 
  -1  -8  10       14.28        7.70      3.35 o 
   0  -8  10     2088.11     2063.95     33.55 o 
   1  -8  10       13.22       14.65      4.91 o 
   2  -8  10       55.61       63.26      5.53 o 
   3  -8  10       53.94       55.91      5.02 o 
   4  -8  10        9.85        7.31      3.11 o 
  -4  -7  10       62.98       75.85     10.83 o 
  -3  -7  10        9.23       11.72      5.15 o 
  -2  -7  10       14.71       12.83      2.96 o 
  -1  -7  10        1.17        0.74      2.05 o 
   0  -7  10      342.11      340.13      8.02 o 
   1  -7  10       41.84       35.86      6.66 o 
   2  -7  10      231.07      223.59     21.65 o 
   3  -7  10       24.65       24.11      3.61 o 
   4  -7  10       52.22       52.72      7.72 o 
  -4  -6  10       77.75       93.60      7.73 o 
  -3  -6  10       34.28       47.69      5.42 o 
  -2  -6  10       20.91       20.81      3.25 o 
  -1  -6  10       60.24       64.04      4.52 o 
   0  -6  10      510.68      514.28     10.51 o 
   1  -6  10      135.89      132.41      4.98 o 
   2  -6  10      152.79      143.92      6.03 o 
   3  -6  10        6.47       13.08      3.07 o 
   4  -6  10      117.70      122.65     10.06 o 
   5  -6  10        0.17        5.76      5.02 o 
  -4  -5  10        3.56        3.81      3.27 o 
  -3  -5  10        6.62        6.14      2.85 o 
  -2  -5  10      148.39      146.70     11.21 o 
  -1  -5  10       31.79       48.30      3.86 o 
   0  -5  10      168.88      176.16      5.54 o 
   1  -5  10       87.54       99.62      4.28 o 
   2  -5  10      251.47      246.28      7.94 o 
   3  -5  10        6.67        5.83      2.48 o 
   4  -5  10        4.34        2.40      4.04 o 
   5  -5  10        0.18       -0.69      4.52 o 
  -4  -4  10       10.75       18.40      4.17 o 
  -3  -4  10       70.19       64.49      5.71 o 
  -2  -4  10      126.02      133.97     10.15 o 
  -1  -4  10      427.11      470.99     13.04 o 
   0  -4  10       91.66      119.95      5.13 o 
   1  -4  10        5.48        6.03      1.56 o 
   2  -4  10      682.68      689.44     23.56 o 
   3  -4  10        2.88        5.40      3.29 o 
   4  -4  10      241.71      263.04     13.87 o 
   5  -4  10        0.00        3.39      5.23 o 
  -4  -3  10       76.52       83.67      7.39 o 
  -3  -3  10       44.15       43.66      4.99 o 
  -2  -3  10     1039.82     1032.48     24.84 o 
  -1  -3  10      228.17      234.94      8.39 o 
   0  -3  10      606.84      620.86     11.89 o 
   1  -3  10       15.40       23.90      2.48 o 
   2  -3  10       49.69       46.24      7.70 o 
   3  -3  10      451.22      467.85     22.56 o 
   4  -3  10       69.16       67.81      8.36 o 
   5  -3  10        0.44        6.40      5.49 o 
  -5  -2  10        0.13        3.02      3.61 o 
  -4  -2  10       11.22       10.30      3.88 o 
  -3  -2  10       15.19       20.72      4.10 o 
  -2  -2  10      104.34      100.41      9.11 o 
  -1  -2  10      345.83      358.82     17.64 o 
   0  -2  10     1770.24     1753.73     28.42 o 
   1  -2  10        2.70        1.55      1.25 o 
   2  -2  10      197.01      180.13      8.92 o 
   3  -2  10       57.85       62.71      9.73 o 
   4  -2  10        4.52        7.56      6.47 o 
  -5  -1  10        0.12       -0.87      5.46 o 
  -4  -1  10       12.07        9.88      3.43 o 
  -3  -1  10     1083.21     1102.95     27.99 o 
  -2  -1  10       52.97       41.72      4.24 o 
  -1  -1  10      880.05      928.74     16.63 o 
   0  -1  10      532.55      504.21     10.19 o 
   1  -1  10       63.38       73.41      3.01 o 
   2  -1  10       90.36       97.69      7.07 o 
   3  -1  10      699.02      647.09     21.41 o 
   4  -1  10        0.68        4.29      5.15 o 
  -5   0  10        8.70        8.58      4.17 o 
  -4   0  10       12.26       10.72      3.84 o 
  -3   0  10      405.13      385.48     13.96 o 
  -2   0  10        7.60        6.20      2.43 o 
  -1   0  10      508.71      552.89     11.32 o 
   0   0  10     1682.10     1696.71     27.78 o 
   1   0  10        0.04       -0.28      1.65 o 
   2   0  10      378.02      346.56     17.41 o 
   3   0  10        2.31        2.52      3.27 o 
   4   0  10        4.93        6.47      4.62 o 
  -5   1  10        6.74       12.46      6.05 o 
  -4   1  10       26.60       32.40      9.49 o 
  -3   1  10      300.92      285.59     11.80 o 
  -2   1  10      120.25      123.85      6.86 o 
  -1   1  10       50.61       53.58      3.18 o 
   0   1  10        1.77       -0.35      1.05 o 
   1   1  10       33.25       40.03      4.13 o 
   2   1  10      639.65      621.48     19.00 o 
   3   1  10       29.49       30.78      5.73 o 
   4   1  10       25.19       31.19     10.97 o 
  -5   2  10        0.94        1.45      3.60 o 
  -4   2  10       57.66       62.10      6.77 o 
  -3   2  10        2.23       -0.41      2.27 o 
  -2   2  10       37.03       30.06      2.62 o 
  -1   2  10       24.92       32.16      2.69 o 
   0   2  10      174.54      187.04      5.52 o 
   1   2  10      107.00      105.78      6.24 o 
   2   2  10      429.45      403.39     18.11 o 
   3   2  10        4.17       -0.55      3.54 o 
   4   2  10       97.30       99.75     11.02 o 
  -5   3  10        0.26        0.95      5.08 o 
  -4   3  10       16.66       18.76      4.64 o 
  -3   3  10       26.97       24.22      4.39 o 
  -2   3  10      490.49      501.38     11.65 o 
  -1   3  10        0.30       -1.22      1.46 o 
   0   3  10       31.07       26.08      3.54 o 
   1   3  10       58.87       64.46      5.37 o 
   2   3  10        0.34       -1.60      2.29 o 
   3   3  10        7.36       -1.49      4.36 o 
   4   3  10        2.59        5.93      4.93 o 
  -4   4  10        0.43        0.80      3.03 o 
  -3   4  10      151.72      149.98     18.17 o 
  -2   4  10      641.01      652.76     14.45 o 
  -1   4  10       44.39       43.35      3.46 o 
   0   4  10      457.69      254.42     12.60 o 
   1   4  10       14.16       11.85      3.16 o 
   2   4  10       19.90        6.62      2.95 o 
   3   4  10        3.36        5.91      4.17 o 
  -4   5  10        1.37        3.26      3.27 o 
  -3   5  10      109.82       87.08     12.92 o 
  -2   5  10      215.64      221.34      7.62 o 
  -1   5  10       53.98       60.09      4.14 o 
   0   5  10      223.51      214.97      8.86 o 
   1   5  10      138.84      134.33     11.07 o 
   2   5  10       43.39       62.93      6.77 o 
   3   5  10        4.45       -4.11      5.24 o 
  -4   6  10        1.77        5.46      3.71 o 
  -3   6  10       69.75       67.57      6.69 o 
  -2   6  10        3.88        8.40      2.48 o 
  -1   6  10      299.03      345.26     11.94 o 
   0   6  10      103.49      108.45      9.32 o 
   1   6  10      244.69      244.25     16.86 o 
   2   6  10       81.37      115.23     13.99 o 
   3   6  10        6.34        5.08      6.47 o 
  -4   7  10        1.76        4.51      3.83 o 
  -3   7  10        1.36        3.93      2.53 o 
  -2   7  10       11.63        9.91      2.97 o 
  -1   7  10        7.39       12.09      4.74 o 
   0   7  10      851.67      945.78     36.54 o 
   1   7  10       68.87       71.52     10.93 o 
   2   7  10      115.55      118.29     14.65 o 
  -3   8  10       22.17       21.84      4.87 o 
  -2   8  10       55.35       60.22     12.25 o 
  -1   8  10      169.16      173.77     13.07 o 
   0   8  10      210.80      209.04     15.76 o 
   1   8  10        1.81        1.01      4.83 o 
   2   8  10        7.46        0.76      5.81 o 
  -3   9  10        0.92        2.02      3.69 o 
  -2   9  10      129.68      143.71     12.41 o 
  -1   9  10        1.27       -2.12      4.17 o 
   0   9  10      114.00      126.94     13.67 o 
   1   9  10       89.86       94.76     13.96 o 
  -2  10  10       45.96       47.18      8.94 o 
  -1  10  10      133.44      173.27     15.16 o 
   0  10  10       13.69       15.22      7.29 o 
   0 -14  11       29.03       24.50      7.70 o 
   1 -14  11      155.52      157.46     19.48 o 
   2 -14  11       40.95       36.26      6.07 o 
  -1 -13  11        5.49        7.83      4.96 o 
   0 -13  11        2.28        4.20      5.08 o 
   1 -13  11      249.97      288.01     12.40 o 
   2 -13  11       14.36       17.72     11.16 o 
   3 -13  11       79.69       90.03     10.29 o 
  -2 -12  11        0.61        0.73      4.42 o 
  -1 -12  11       24.78       15.95      5.87 o 
   0 -12  11       12.28       10.70      4.86 o 
   1 -12  11      532.59      502.60     41.71 o 
   2 -12  11        2.52        0.04      3.17 o 
   3 -12  11      270.38      296.64     14.01 o 
  -2 -11  11        2.63        2.81      3.95 o 
  -1 -11  11      260.94      279.78     16.80 o 
   0 -11  11      171.85      161.42     12.06 o 
   1 -11  11       81.76       92.46     10.45 o 
   2 -11  11      173.15      183.99      9.93 o 
   3 -11  11       88.49      100.00      8.59 o 
   4 -11  11       17.44       20.79      6.22 o 
  -2 -10  11        4.44        3.13      3.82 o 
  -1 -10  11       32.79       26.68      5.94 o 
   0 -10  11      581.39      580.20     15.97 o 
   1 -10  11       39.92       43.20      7.14 o 
   2 -10  11       34.71       34.81      5.09 o 
   3 -10  11       16.14       19.66      4.90 o 
   4 -10  11        0.11        3.01      3.83 o 
  -3  -9  11       47.75       56.56      8.97 o 
  -1  -9  11      166.56      153.78     11.02 o 
   0  -9  11       86.51       84.04      8.84 o 
   1  -9  11      148.33      135.31      7.17 o 
   2  -9  11       90.38       86.34      5.40 o 
   3  -9  11      107.64      115.77      6.98 o 
   4  -9  11        2.66        2.62      2.90 o 
  -3  -8  11        0.05        8.37      4.45 o 
  -2  -8  11       20.36       16.58      4.89 o 
  -1  -8  11      202.63      217.19     12.66 o 
   0  -8  11       58.56       68.18      5.81 o 
   1  -8  11      717.04      717.89     15.04 o 
   2  -8  11        1.64        2.33      2.09 o 
   3  -8  11       11.78       11.07      2.93 o 
   4  -8  11        2.80        1.77      3.73 o 
  -4  -7  11        5.35       -3.38      4.55 o 
  -3  -7  11        2.92        6.12      2.89 o 
  -2  -7  11        3.79        6.47      2.57 o 
  -1  -7  11      494.19      488.45     24.77 o 
   0  -7  11       31.39       31.09      2.54 o 
   1  -7  11      421.54      411.40     10.66 o 
   2  -7  11      107.93      109.62      5.66 o 
   3  -7  11       33.70       30.79      3.97 o 
   4  -7  11        2.11       -1.43      3.53 o 
  -4  -6  11        0.04        3.02      3.25 o 
  -3  -6  11        5.94        2.59      2.49 o 
  -2  -6  11       11.86        4.53      2.40 o 
  -1  -6  11       35.21       32.44      3.60 o 
   0  -6  11       20.61       17.24      2.68 o 
   1  -6  11      480.90      429.84     12.59 o 
   2  -6  11      108.66      103.93      5.41 o 
   3  -6  11      194.47      218.62      8.63 o 
   4  -6  11        6.90        4.86      4.02 o 
  -4  -5  11        3.26        2.59      3.51 o 
  -3  -5  11       87.94      107.95      7.38 o 
  -2  -5  11       19.84       16.53      3.14 o 
  -1  -5  11        0.05       -2.11      1.54 o 
   0  -5  11      778.52      863.80     15.85 o 
   1  -5  11      234.93      239.00      6.93 o 
   2  -5  11        5.32        5.29      2.04 o 
   3  -5  11      227.17      247.22     12.01 o 
   4  -5  11        0.04        0.23      3.60 o 
  -4  -4  11        0.00       -2.43      2.95 o 
  -3  -4  11      248.18      244.75     10.65 o 
  -2  -4  11      107.73      112.43      6.38 o 
  -1  -4  11      216.70      181.48     14.38 o 
   0  -4  11     1436.05     1494.33     30.63 o 
   1  -4  11       11.67        7.37      1.75 o 
   2  -4  11      104.09      107.91      7.10 o 
   3  -4  11      208.49      209.36     16.09 o 
   4  -4  11       25.77       25.63     13.28 o 
  -4  -3  11       16.03       14.30      4.27 o 
  -3  -3  11       97.93       95.62      9.96 o 
  -2  -3  11       28.23       26.37      3.80 o 
  -1  -3  11      521.81      493.09     15.84 o 
   0  -3  11      392.88      440.23      9.40 o 
   1  -3  11      648.47      677.00     17.68 o 
   2  -3  11      105.63      101.50      7.24 o 
   3  -3  11        5.09        4.50      3.62 o 
   4  -3  11       35.60       44.94     16.80 o 
  -4  -2  11      103.43       89.76      7.85 o 
  -3  -2  11       59.04       66.22      8.34 o 
  -2  -2  11        0.98        1.19      2.07 o 
  -1  -2  11      407.20      396.58     11.88 o 
   0  -2  11      426.78      478.80      9.99 o 
   1  -2  11       74.79       67.47      3.32 o 
   2  -2  11      236.87      227.40     10.43 o 
   3  -2  11        6.90        6.09      4.55 o 
   4  -2  11       95.26      100.68     10.22 o 
  -4  -1  11       52.89       50.14      6.49 o 
  -3  -1  11        1.51        2.80      2.65 o 
  -2  -1  11        3.33        4.79      2.54 o 
  -1  -1  11      631.48      596.08     11.97 o 
   0  -1  11       39.41       57.41      4.47 o 
   1  -1  11      323.74      332.31     11.36 o 
   2  -1  11       40.24       42.43      5.31 o 
   3  -1  11        2.17        0.37      3.19 o 
   4  -1  11        0.01        7.20      6.25 o 
  -4   0  11        7.57        5.88      3.48 o 
  -3   0  11       81.46       90.91      9.35 o 
  -2   0  11      228.88      230.84     14.16 o 
  -1   0  11      176.24      177.09      5.55 o 
   0   0  11        7.05        9.00      1.65 o 
   1   0  11     1191.48     1157.77     27.06 o 
   2   0  11        3.90        2.19      2.39 o 
   3   0  11      453.78      464.10     18.09 o 
   4   0  11       47.18       52.83     17.46 o 
  -4   1  11       44.76       35.30      5.44 o 
  -3   1  11        6.73        8.71      3.31 o 
  -2   1  11       62.84       57.23      7.44 o 
  -1   1  11       12.40        7.89      2.19 o 
   0   1  11      598.33      642.64     12.78 o 
   1   1  11      327.32      311.44     11.10 o 
   2   1  11        0.02        0.77      2.72 o 
   3   1  11      153.95      159.89     11.00 o 
   4   1  11        1.85        3.51      5.10 o 
  -4   2  11        0.00        4.10      3.70 o 
  -3   2  11      139.06      132.64     26.59 o 
  -2   2  11       16.51       18.35      3.70 o 
  -1   2  11      451.59      470.97     15.30 o 
   0   2  11      349.04      354.07     11.37 o 
   1   2  11      203.65      196.68     14.10 o 
   2   2  11       12.82       12.02      3.92 o 
   3   2  11       70.47       67.53      8.05 o 
   4   2  11        8.94        9.12      5.49 o 
  -4   3  11       41.73       26.25      7.31 o 
  -3   3  11       77.58       75.55      6.75 o 
  -2   3  11        1.86        1.96      1.94 o 
  -1   3  11      589.47      605.45     13.34 o 
   0   3  11        7.32        8.59      2.76 o 
   1   3  11      419.46      397.96     23.10 o 
   2   3  11      135.47      111.62      8.32 o 
   3   3  11      106.17      110.65     16.25 o 
  -4   4  11        0.51        0.40      3.11 o 
  -3   4  11      217.99      203.99     13.86 o 
  -2   4  11       18.17       18.54      2.83 o 
  -1   4  11      200.43      187.79      6.73 o 
   0   4  11       19.72        8.60     11.81 o 
   1   4  11       76.74       85.48      9.95 o 
   2   4  11        4.82        6.39      3.60 o 
   3   4  11       12.12        9.75      4.80 o 
  -4   5  11       22.22       18.44      4.92 o 
  -3   5  11       73.21       72.14      6.81 o 
  -2   5  11        8.24        3.84      2.33 o 
  -1   5  11      470.42      411.63     22.72 o 
   0   5  11       42.24       43.45      4.75 o 
   1   5  11      603.13      585.75     18.24 o 
   2   5  11        0.04        1.77      3.11 o 
   3   5  11       46.52       63.15     12.57 o 
  -4   6  11       14.95       22.87      5.22 o 
  -3   6  11        4.23        6.28      3.70 o 
  -2   6  11       66.07       58.09      6.47 o 
  -1   6  11        2.79        0.87      3.02 o 
   0   6  11        8.34       12.12      6.90 o 
   1   6  11      459.79      515.37     26.43 o 
   2   6  11        0.74        0.54      4.83 o 
  -4   7  11        0.04        2.59      4.28 o 
  -3   7  11       77.73       61.10     10.96 o 
  -2   7  11        9.60       11.70      7.86 o 
  -1   7  11       37.58       33.85      6.79 o 
   0   7  11        3.98        5.37      4.99 o 
   1   7  11      155.87      183.24     16.67 o 
   2   7  11        6.76        6.25      6.66 o 
  -3   8  11       62.79       59.02     11.18 o 
  -2   8  11       39.23       38.68      7.33 o 
  -1   8  11        1.15        0.35      4.42 o 
   0   8  11        3.72        5.97      5.49 o 
   1   8  11        9.97       16.70      8.24 o 
  -2   9  11       38.02       35.37      7.93 o 
  -1   9  11       58.15       62.11      9.82 o 
   0   9  11        5.28       12.66      7.01 o 
   1   9  11       14.31       11.34      7.39 o 
  -1  10  11      106.10      112.32     13.01 o 
   0 -14  12       19.67       22.64      7.52 o 
   1 -14  12       50.63       49.39     10.29 o 
   2 -14  12       10.93        9.91      4.59 o 
  -1 -13  12        7.96        0.47      4.39 o 
   0 -13  12      220.99      266.92     17.56 o 
   1 -13  12       12.21        3.05      3.62 o 
   2 -13  12      133.09      152.75      9.81 o 
  -2 -12  12        5.13       12.95      5.81 o 
  -1 -12  12        3.41        1.93      3.95 o 
   0 -12  12        0.58        8.40      4.86 o 
   1 -12  12       16.35       13.44      8.13 o 
   2 -12  12      145.38      149.38      9.39 o 
   3 -12  12       29.42       32.08      6.26 o 
  -2 -11  12       50.32       59.27      8.56 o 
  -1 -11  12       78.52       75.34      9.00 o 
   0 -11  12        0.90        4.33      4.04 o 
   1 -11  12       14.37       12.71      5.38 o 
   2 -11  12       25.93       25.63      4.81 o 
   3 -11  12       40.59       56.11      7.17 o 
  -3 -10  12        0.01        0.69      5.65 o 
  -2 -10  12       96.38       96.03     10.36 o 
  -1 -10  12      209.35      191.99     13.01 o 
   0 -10  12       12.30        8.97      4.36 o 
   1 -10  12        7.13        4.94      2.81 o 
   2 -10  12       30.97       29.87      4.95 o 
   3 -10  12       34.72       24.38      5.35 o 
   4 -10  12       27.24       38.39      6.88 o 
  -3  -9  12        0.57        0.41      4.83 o 
  -2  -9  12       69.87       88.86      9.76 o 
  -1  -9  12       83.72       85.48      8.62 o 
   0  -9  12      298.30      309.74     16.04 o 
   1  -9  12      256.26      249.64     11.05 o 
   2  -9  12       86.79       89.02      5.57 o 
   3  -9  12       12.48        7.12      3.75 o 
   4  -9  12       15.99       11.16      4.71 o 
  -3  -8  12       35.61       19.93      6.41 o 
  -2  -8  12      118.01      130.29     11.27 o 
  -1  -8  12        0.90        0.31      2.18 o 
   0  -8  12      678.21      649.58     22.74 o 
   1  -8  12      129.94      130.10      5.47 o 
   2  -8  12      251.19      273.43     14.78 o 
   3  -8  12      324.41      314.41     12.39 o 
   4  -8  12        5.55        7.39      4.43 o 
  -4  -7  12        0.04       -0.22      4.48 o 
  -3  -7  12       32.02       43.40      7.64 o 
  -2  -7  12        0.08       -1.92      1.99 o 
  -1  -7  12      220.05      212.02     14.87 o 
   0  -7  12      169.28      184.10      5.82 o 
   1  -7  12       50.48       52.97      3.65 o 
   2  -7  12       94.37       80.59      5.15 o 
   3  -7  12        1.24        1.46      3.01 o 
   4  -7  12        1.66        2.50      3.89 o 
  -4  -6  12        3.59        5.45      3.59 o 
  -3  -6  12       63.09       57.69      5.84 o 
  -2  -6  12        2.49        2.24      3.63 o 
  -1  -6  12        0.64        0.68      1.95 o 
   0  -6  12       64.76       60.64      5.86 o 
   1  -6  12      297.82      293.26      8.15 o 
   2  -6  12      481.25      452.31     11.92 o 
   3  -6  12        5.68        3.37      3.33 o 
   4  -6  12      125.41      131.78     10.80 o 
  -4  -5  12      124.68      131.82      9.22 o 
  -3  -5  12       24.48       31.23      6.88 o 
  -2  -5  12        1.40       -0.17      2.23 o 
  -1  -5  12      192.04      195.79      8.12 o 
   0  -5  12      139.49      151.30      6.23 o 
   1  -5  12       65.70       72.56      5.27 o 
   2  -5  12       60.57       60.33      4.32 o 
   3  -5  12       34.05       34.14      5.86 o 
   4  -5  12        8.45       14.99      5.68 o 
  -4  -4  12       29.53       34.94      9.16 o 
  -3  -4  12        6.25        2.67      2.80 o 
  -2  -4  12      354.82      339.22     11.99 o 
  -1  -4  12       24.89       27.79      3.44 o 
   0  -4  12       89.61       73.91      4.60 o 
   1  -4  12       48.86       52.78      3.72 o 
   2  -4  12      375.49      379.88     13.83 o 
   3  -4  12       51.94       49.83      6.71 o 
   4  -4  12       60.64       94.67      9.92 o 
  -4  -3  12       59.61       59.30      6.85 o 
  -3  -3  12        1.77        0.88      2.66 o 
  -2  -3  12      406.87      391.05     13.10 o 
  -1  -3  12       83.60      105.47      5.88 o 
   0  -3  12      470.69      443.38     11.17 o 
   1  -3  12      167.48      189.26      5.90 o 
   2  -3  12       53.08       60.17      6.09 o 
   3  -3  12       66.27       53.54      6.93 o 
   4  -3  12      138.25      154.00     19.97 o 
  -4  -2  12       17.34       12.29      3.94 o 
  -3  -2  12       22.26       25.72      4.71 o 
  -2  -2  12      291.47      296.55     11.16 o 
  -1  -2  12      253.07      231.57      8.72 o 
   0  -2  12      570.80      559.38     11.45 o 
   1  -2  12        9.81        7.29      2.97 o 
   2  -2  12      494.22      499.12     16.71 o 
   3  -2  12       30.13       42.30      6.47 o 
   4  -2  12        1.86        6.33      5.12 o 
  -4  -1  12       30.27       29.60      5.51 o 
  -3  -1  12      151.15      141.33      8.65 o 
  -2  -1  12      230.20      214.02      9.38 o 
  -1  -1  12       59.22       70.97      4.94 o 
   0  -1  12       96.71       91.80      3.73 o 
   1  -1  12       82.59       88.74      6.09 o 
   2  -1  12      119.64      106.14      7.74 o 
   3  -1  12       12.26       15.62      9.46 o 
   4  -1  12       50.56       47.33     11.37 o 
  -4   0  12      114.88       88.55      8.03 o 
  -3   0  12      107.39      110.21     11.79 o 
  -2   0  12      256.62      251.44     10.34 o 
  -1   0  12        1.04        1.09      1.51 o 
   0   0  12      591.85      565.68     11.64 o 
   1   0  12       24.86       21.70      3.72 o 
   2   0  12       93.07      111.52      8.07 o 
   3   0  12       80.30       72.84      8.10 o 
   4   0  12       12.54       12.51      5.68 o 
  -4   1  12       75.75      103.04     25.20 o 
  -3   1  12       13.19        6.79      3.06 o 
  -2   1  12      289.86      300.07     11.59 o 
  -1   1  12       93.49      103.12      4.66 o 
   0   1  12       28.66       31.02      3.76 o 
   1   1  12      168.71      178.69      8.41 o 
   2   1  12      181.41      199.40     10.37 o 
   3   1  12        5.33       -0.24      4.26 o 
   4   1  12       53.93       58.62      9.06 o 
  -4   2  12       63.01       58.30      6.88 o 
  -3   2  12        7.84        6.67      3.31 o 
  -2   2  12      180.06      179.31      8.88 o 
  -1   2  12        5.20        3.96      1.82 o 
   0   2  12       33.30       30.51      3.93 o 
   1   2  12       33.11       24.79      4.00 o 
   2   2  12        9.86       10.91      3.98 o 
   3   2  12        2.08        2.81      4.08 o 
   4   2  12       84.93      106.05     11.47 o 
  -4   3  12       55.27       66.38     13.03 o 
  -3   3  12        0.06        0.59      3.66 o 
  -2   3  12      350.06      333.43     12.65 o 
  -1   3  12        5.95        7.58      2.26 o 
   0   3  12       43.01       39.48      4.44 o 
   1   3  12        1.68        2.13      2.46 o 
   2   3  12       33.57       26.30      5.03 o 
   3   3  12        2.91        7.34      5.01 o 
  -4   4  12        9.28        7.80      4.23 o 
  -3   4  12       16.05       12.09      5.79 o 
  -2   4  12       90.28       71.97      6.35 o 
  -1   4  12       11.68       13.89      3.60 o 
   0   4  12       53.21       44.73      6.87 o 
   1   4  12        0.97        2.32      4.06 o 
   2   4  12       13.47        0.21      4.71 o 
   3   4  12        8.40        4.06      4.60 o 
  -4   5  12        1.84        0.45      3.48 o 
  -3   5  12        8.18        9.51      3.93 o 
  -2   5  12      428.36      499.20     12.97 o 
  -1   5  12      105.10      113.05      9.92 o 
   0   5  12      241.09      233.25      9.94 o 
   1   5  12        8.88        7.12      7.17 o 
   2   5  12      238.99      229.19     12.11 o 
   3   5  12        0.19        1.14      5.84 o 
  -4   6  12       12.93       18.68      5.07 o 
  -3   6  12       17.04       17.79      8.08 o 
  -2   6  12       21.57        8.50      8.46 o 
  -1   6  12       40.05       32.44      4.74 o 
   0   6  12        2.01        1.29      2.71 o 
   1   6  12       42.50       47.56      9.66 o 
   2   6  12      119.56      131.36     15.47 o 
  -3   7  12        3.29        8.76      4.24 o 
  -2   7  12      229.71      233.42     14.56 o 
  -1   7  12        3.34        2.34      4.52 o 
   0   7  12       12.67       21.63      6.88 o 
   1   7  12        1.80        9.76      6.47 o 
   2   7  12       41.31       72.66     12.92 o 
  -3   8  12       33.97       35.52     10.20 o 
  -2   8  12        0.42        4.74      4.74 o 
  -1   8  12       56.00       37.26      8.37 o 
   0   8  12       27.67       33.28      8.81 o 
   1   8  12        3.26        0.85      5.78 o 
  -2   9  12       31.02       29.49      7.52 o 
  -1   9  12        8.08        9.79      6.09 o 
   0   9  12       28.51       34.99      9.92 o 
   1 -14  13       58.69       50.27     10.07 o 
  -1 -13  13       25.49       12.13      5.40 o 
   0 -13  13        0.58        6.47      5.65 o 
   1 -13  13      215.15      246.40     18.09 o 
   2 -13  13       12.57       15.01      4.72 o 
  -1 -12  13        8.20        6.85      5.34 o 
   0 -12  13       19.49        4.20      4.96 o 
   1 -12  13       12.87        6.76      5.78 o 
   2 -12  13        7.85       12.16      4.97 o 
   3 -12  13       52.48       46.00      7.02 o 
  -2 -11  13       22.00       24.85      6.63 o 
  -1 -11  13        4.18        6.57      4.17 o 
   0 -11  13       18.31       13.14      5.37 o 
   1 -11  13       60.13       61.71      5.61 o 
   2 -11  13       44.97       40.53      7.42 o 
   3 -11  13       17.75       10.31      4.36 o 
  -2 -10  13       67.77       68.40      8.94 o 
  -1 -10  13        7.41        5.37      4.26 o 
   0 -10  13      725.98      719.11     28.29 o 
   1 -10  13       57.24       54.61      5.16 o 
   2 -10  13        5.65        6.68      3.68 o 
   3 -10  13       15.24       15.63      4.84 o 
   4 -10  13        0.38        3.62      4.65 o 
  -3  -9  13      111.86      139.57     13.04 o 
  -2  -9  13       17.22        8.87      5.18 o 
  -1  -9  13      454.82      486.86     21.79 o 
   0  -9  13      139.62      131.24     10.45 o 
   1  -9  13        4.90        3.95      2.04 o 
   2  -9  13       63.16       68.52      5.10 o 
   3  -9  13       35.09       34.31      4.63 o 
   4  -9  13        3.80        5.34      4.40 o 
  -3  -8  13       80.00       85.42     10.55 o 
  -2  -8  13       49.11       42.60      7.36 o 
  -1  -8  13      580.93      609.35     19.61 o 
   0  -8  13        2.15        2.37      2.29 o 
   1  -8  13      814.17      850.10     21.29 o 
   2  -8  13      146.13      151.14      6.85 o 
   3  -8  13       60.17       61.74      6.92 o 
   4  -8  13        5.16       -2.51      3.78 o 
  -3  -7  13       44.92       40.08      5.23 o 
  -2  -7  13       39.04       28.42      6.06 o 
  -1  -7  13        0.33        2.96      2.61 o 
   0  -7  13       14.52       12.14      2.77 o 
   1  -7  13       14.62       13.55      4.96 o 
   2  -7  13       35.83       33.68      3.74 o 
   3  -7  13      153.42      165.81     10.58 o 
   4  -7  13        0.36        5.86      4.32 o 
  -4  -6  13        4.82        7.72      4.02 o 
  -3  -6  13       68.19       62.81      6.23 o 
  -2  -6  13       15.37        8.73      4.58 o 
  -1  -6  13      254.54      243.82      9.56 o 
   0  -6  13        8.95        4.20      4.59 o 
   1  -6  13      306.67      316.12      8.73 o 
   2  -6  13       13.15       15.02      2.91 o 
   3  -6  13       31.79       32.72      5.79 o 
   4  -6  13        6.83        2.75      4.25 o 
  -4  -5  13        0.27        4.07      7.53 o 
  -3  -5  13        0.15        1.52      2.72 o 
  -2  -5  13       13.81       19.65      3.68 o 
  -1  -5  13      180.73      188.28      9.17 o 
   0  -5  13        9.90       11.78      2.44 o 
   1  -5  13      129.77      126.28     12.96 o 
   2  -5  13       45.97       46.78      5.65 o 
   3  -5  13       21.35       30.18      5.57 o 
   4  -5  13        1.41        3.07      5.34 o 
  -4  -4  13        0.03        0.69      3.85 o 
  -3  -4  13      134.68      152.45      8.66 o 
  -2  -4  13       25.25       22.56      3.94 o 
  -1  -4  13      216.09      221.34      8.83 o 
   0  -4  13       26.30       27.44      3.29 o 
   1  -4  13      169.82      158.84      5.73 o 
   2  -4  13       77.25       74.11      6.58 o 
   3  -4  13       83.91       97.55      9.50 o 
   4  -4  13       12.68        8.52      5.01 o 
  -4  -3  13       51.54       48.19      6.42 o 
  -3  -3  13      179.32      176.09      9.43 o 
  -2  -3  13       79.89       67.35      5.63 o 
  -1  -3  13      258.13      272.51     13.75 o 
   0  -3  13       21.84       17.65      2.14 o 
   1  -3  13      192.30      201.24     12.44 o 
   2  -3  13      220.92      227.87     18.00 o 
   3  -3  13       15.91       16.95      4.75 o 
   4  -3  13       38.08       24.63      6.41 o 
  -4  -2  13       60.96       42.00      6.20 o 
  -3  -2  13       59.76       48.98      9.62 o 
  -2  -2  13      170.15      164.94      8.42 o 
  -1  -2  13      217.19      198.62      9.50 o 
   0  -2  13        9.50       12.63      1.86 o 
   1  -2  13      654.56      646.24     36.14 o 
   2  -2  13       75.55       73.02      6.72 o 
   3  -2  13       51.05       53.78      7.17 o 
   4  -2  13        2.25       -0.77      4.84 o 
  -4  -1  13        6.87        4.57      3.51 o 
  -3  -1  13        1.06        0.23      2.45 o 
  -2  -1  13      416.35      433.76     16.40 o 
  -1  -1  13      519.85      518.48     15.03 o 
   0  -1  13      128.40      143.60      6.34 o 
   1  -1  13      299.64      290.89     17.46 o 
   2  -1  13       21.12       16.53      8.73 o 
   3  -1  13        1.18       -3.52      3.01 o 
   4  -1  13       15.02        2.62      6.82 o 
  -4   0  13      172.45      173.68     10.76 o 
  -3   0  13        4.56        4.43      3.18 o 
  -2   0  13      480.97      431.31     14.55 o 
  -1   0  13       92.29      100.83      6.73 o 
   0   0  13       42.49       38.05      4.16 o 
   1   0  13      213.76      234.82      9.97 o 
   2   0  13        5.91        3.74      3.04 o 
   3   0  13       43.99       38.61      7.03 o 
   4   0  13        9.14        4.73      5.17 o 
  -4   1  13        0.87        1.97      3.50 o 
  -3   1  13        8.31       13.45      3.92 o 
  -2   1  13        1.96        0.26      3.54 o 
  -1   1  13      377.08      374.91      9.67 o 
   0   1  13        1.99        0.74      2.12 o 
   1   1  13       19.67       10.12      5.05 o 
   2   1  13       55.94       45.41      7.03 o 
   3   1  13      135.17      147.82     11.04 o 
   4   1  13        3.10        6.78      5.54 o 
  -4   2  13        0.66        5.30      4.97 o 
  -3   2  13       13.16       12.00      4.01 o 
  -2   2  13        2.30        3.94      3.03 o 
  -1   2  13        0.32       -0.11      1.72 o 
   0   2  13       26.67       27.01      3.94 o 
   1   2  13      148.77      150.82     12.57 o 
   2   2  13        0.01       -1.41      4.11 o 
   3   2  13       46.80       44.56      9.98 o 
  -4   3  13        0.99       11.09      4.96 o 
  -3   3  13       33.29       49.87      6.25 o 
  -2   3  13       55.82       57.57      5.88 o 
  -1   3  13      265.71      271.22     17.79 o 
   0   3  13        0.43       -0.57      2.33 o 
   1   3  13        5.50        2.48      2.88 o 
   2   3  13       10.77        6.66      5.21 o 
   3   3  13        6.30        3.04      4.02 o 
  -4   4  13        4.39       -0.54      6.57 o 
  -3   4  13       54.96       64.50      7.01 o 
  -2   4  13      122.53      108.41      7.77 o 
  -1   4  13      248.59      275.37     12.65 o 
   0   4  13        0.11       -0.64      2.26 o 
   1   4  13        0.40        3.05      2.77 o 
   2   4  13       61.43       48.48      6.63 o 
   3   4  13        0.67        6.03      7.37 o 
  -4   5  13        6.87        3.72      6.96 o 
  -3   5  13       73.00       75.44      7.49 o 
  -2   5  13        0.37        6.28      5.40 o 
  -1   5  13       83.97       92.91      6.78 o 
   0   5  13      104.16       97.36     27.88 o 
   1   5  13       28.13       27.95      4.77 o 
   2   5  13       27.25       26.53      8.21 o 
  -3   6  13        1.48        4.14      3.89 o 
  -2   6  13        1.37       -0.60      4.55 o 
  -1   6  13       18.25       12.72      5.21 o 
   0   6  13       96.98      105.50     12.13 o 
   1   6  13       97.69      100.61     12.88 o 
   2   6  13       20.53       30.95      9.13 o 
  -3   7  13       19.37       21.54      5.40 o 
  -1   7  13      258.84      241.60     16.23 o 
   0   7  13       27.01       18.88      7.10 o 
   1   7  13      225.87      205.25     18.31 o 
  -2   8  13       11.74        4.55      5.12 o 
  -1   8  13        0.45       -3.00      4.86 o 
   0   8  13        1.44       -2.53      5.81 o 
   0 -13  14      155.15      147.91     13.77 o 
   1 -13  14        0.07       -6.22      5.08 o 
   2 -13  14      152.71      212.64     11.50 o 
  -1 -12  14       64.86       56.62      8.90 o 
   0 -12  14       94.17       84.19     10.33 o 
   1 -12  14        9.76        7.83      6.03 o 
   2 -12  14      232.28      237.45     15.39 o 
   3 -12  14       12.26       20.42      5.48 o 
  -2 -11  14       59.63       40.73      8.02 o 
  -1 -11  14        1.07        4.45      4.17 o 
   0 -11  14       68.94       74.52      9.00 o 
   1 -11  14       18.32       18.00      6.16 o 
   2 -11  14       51.77       54.07     19.75 o 
   3 -11  14        1.92        3.68      3.99 o 
  -2 -10  14       41.69       50.43      8.05 o 
  -1 -10  14       65.70       53.90      7.96 o 
   0 -10  14      137.65      140.33     11.02 o 
   1 -10  14       27.23       28.17      4.32 o 
   2 -10  14       57.19       62.13      6.43 o 
   3 -10  14        9.24        3.35      3.26 o 
  -3  -9  14        3.65       -0.22      5.12 o 
  -2  -9  14      271.90      278.48     17.24 o 
  -1  -9  14       39.09       47.30      7.04 o 
   0  -9  14      119.40      100.80      9.22 o 
   1  -9  14      278.59      291.30      8.91 o 
   2  -9  14       19.40        4.85      5.03 o 
   3  -9  14        3.63        2.03      3.72 o 
   4  -9  14       10.85       15.29      5.25 o 
  -3  -8  14       55.91       49.77      9.03 o 
  -2  -8  14       28.61       38.33      7.36 o 
  -1  -8  14        7.27        5.58      2.85 o 
   0  -8  14      173.84      171.25      7.78 o 
   1  -8  14        1.51        1.83      1.95 o 
   2  -8  14      250.91      266.58      9.33 o 
   3  -8  14       22.30       21.12      6.11 o 
   4  -8  14        6.12        3.08      4.56 o 
  -3  -7  14        0.08        1.74      3.13 o 
  -2  -7  14       14.09       22.96      3.99 o 
  -1  -7  14        2.81        1.17      3.08 o 
   0  -7  14      229.69      218.48      8.69 o 
   1  -7  14        0.03       -1.40      1.75 o 
   2  -7  14      169.29      141.86      6.71 o 
   3  -7  14       34.67       42.07      6.55 o 
   4  -7  14        6.08        1.53      4.09 o 
  -3  -6  14        3.60        2.94      3.14 o 
  -2  -6  14       92.70       74.56      6.52 o 
  -1  -6  14        2.82        4.28      2.46 o 
   0  -6  14      207.93      193.89     11.65 o 
   1  -6  14       22.88       22.34      2.84 o 
   2  -6  14      413.95      429.15     20.45 o 
   3  -6  14        7.30        6.47      3.97 o 
   4  -6  14       40.75       41.26     13.61 o 
  -4  -5  14      106.82      117.32     11.67 o 
  -3  -5  14       28.72       36.36      5.90 o 
  -2  -5  14      132.78      147.38      8.03 o 
  -1  -5  14        1.50        2.23      2.22 o 
   0  -5  14       36.63       29.23      7.44 o 
   1  -5  14       82.08       90.30      4.69 o 
   2  -5  14      126.10      138.71     17.41 o 
   3  -5  14        2.55        2.39      3.45 o 
   4  -5  14       60.74       63.71      9.04 o 
  -4  -4  14       78.84       98.26     12.32 o 
  -3  -4  14        0.01        1.02      2.92 o 
  -2  -4  14      421.96      434.15     14.58 o 
  -1  -4  14      435.27      448.51     13.90 o 
   0  -4  14       37.04       34.10      5.67 o 
   1  -4  14      135.42      154.61      7.96 o 
   2  -4  14       35.52       28.33      4.87 o 
   3  -4  14        0.49        1.80      3.77 o 
   4  -4  14       18.93       19.01      6.11 o 
  -4  -3  14       25.38       31.44     15.63 o 
  -3  -3  14        3.06        2.29      2.83 o 
  -2  -3  14        2.96        4.91      2.78 o 
  -1  -3  14       34.46       31.75      3.94 o 
   0  -3  14      346.96      374.94     11.01 o 
   1  -3  14       78.66       81.53      8.40 o 
   2  -3  14      529.61      539.85     33.99 o 
   3  -3  14        1.52        3.50      3.98 o 
   4  -3  14       32.32       26.38     15.36 o 
  -4  -2  14        2.86        1.36      3.71 o 
  -3  -2  14       32.48       30.90      5.07 o 
  -2  -2  14       45.13       44.76      7.29 o 
  -1  -2  14       88.23       89.67      6.11 o 
   0  -2  14       68.97       56.69      3.32 o 
   1  -2  14        1.36        3.86      2.76 o 
   2  -2  14       46.33       45.95      6.28 o 
   3  -2  14       17.43       12.69      4.82 o 
   4  -2  14       60.20       55.33      8.99 o 
  -4  -1  14       20.17       16.87      4.89 o 
  -3  -1  14        1.97        0.37      2.80 o 
  -2  -1  14      376.16      386.45     13.81 o 
  -1  -1  14       32.39       34.41      4.05 o 
   0  -1  14      707.36      673.07     18.17 o 
   1  -1  14       24.71       21.53      7.33 o 
   2  -1  14       12.23       17.89      9.44 o 
   3  -1  14        2.56        1.42      3.86 o 
   4  -1  14       14.41       21.44      9.57 o 
  -4   0  14        1.50        4.81      4.56 o 
  -3   0  14        0.00       -0.11      2.82 o 
  -2   0  14      394.95      432.33     14.89 o 
  -1   0  14        0.05        2.26      2.14 o 
   0   0  14      208.19      197.88     12.47 o 
   1   0  14        1.95        1.46      2.50 o 
   2   0  14      377.05      368.72     14.93 o 
   3   0  14       13.63        7.40      4.26 o 
  -4   1  14       30.81       45.77      6.63 o 
  -3   1  14        8.46        8.20      3.71 o 
  -2   1  14       79.23       85.48     15.43 o 
  -1   1  14       13.30       13.67      6.09 o 
   0   1  14       11.82       12.84      3.16 o 
   1   1  14      295.60      278.10     11.35 o 
   2   1  14      254.49      244.44     24.91 o 
   3   1  14        0.79        4.56      4.25 o 
  -4   2  14        7.36        3.25      4.04 o 
  -3   2  14        1.99        1.49      3.00 o 
  -2   2  14      203.36      179.23      9.46 o 
  -1   2  14      137.01      145.76     12.28 o 
   0   2  14       54.72       57.55      5.33 o 
   1   2  14       24.50       20.91      4.23 o 
   2   2  14       76.72       65.61      7.26 o 
   3   2  14        6.76        9.12      4.95 o 
  -4   3  14       41.28       63.76     10.58 o 
  -3   3  14       25.27       34.48     10.91 o 
  -2   3  14       72.74       70.90      6.68 o 
  -1   3  14       14.60       19.39      3.95 o 
   0   3  14      135.94      124.43      7.56 o 
   1   3  14       87.82       76.14      6.67 o 
   2   3  14        0.10        0.93      3.36 o 
   3   3  14        0.08        0.82      4.54 o 
  -4   4  14       57.64       60.78      8.90 o 
  -3   4  14        3.60        5.20      3.78 o 
  -2   4  14      306.44      344.19     20.02 o 
  -1   4  14        2.43        3.36      3.16 o 
   0   4  14       89.86       87.06      6.79 o 
   1   4  14        6.83        6.67      3.34 o 
   2   4  14        0.49        0.00      3.47 o 
  -3   5  14        0.35        8.06      4.15 o 
  -2   5  14       78.05       73.16     10.04 o 
  -1   5  14        2.74        2.12      5.43 o 
   1   5  14       23.33       20.01      4.67 o 
   2   5  14      101.59      100.89     14.08 o 
  -3   6  14        7.04       14.62      6.85 o 
  -2   6  14       19.06       20.34      7.36 o 
  -1   6  14        0.24       -0.81      3.15 o 
   0   6  14       59.24       78.82     11.12 o 
   1   6  14       54.07       53.62     10.83 o 
  -1   7  14        6.11        3.35      5.43 o 
   0   7  14       27.70       21.22      8.12 o 
   1   7  14       57.75       68.02     12.57 o 
  -1   8  14        0.01        1.48      5.56 o 
   0   8  14        6.29        8.02      7.26 o 
   0 -13  15        5.48        2.12      5.27 o 
   1 -13  15      172.28      170.71     15.44 o 
   2 -13  15        0.37       -5.84      5.43 o 
  -1 -12  15        2.31        6.54      5.12 o 
   0 -12  15       28.16       17.53      6.25 o 
   1 -12  15        0.13       -3.47      4.42 o 
   2 -12  15        8.38        5.59      4.61 o 
  -2 -11  15       23.25       29.71      7.10 o 
  -1 -11  15        0.02       -2.08      3.13 o 
   0 -11  15        0.01       -3.13      3.60 o 
   1 -11  15        0.11       -1.42      4.17 o 
   2 -11  15        0.07       -2.17      4.83 o 
   3 -11  15       44.77       72.00     11.65 o 
  -2 -10  15       65.75       67.35      9.28 o 
  -1 -10  15      454.39      448.15     21.85 o 
   0 -10  15        2.49       -2.15      3.32 o 
   1 -10  15       60.21       53.11      8.08 o 
   2 -10  15      185.97      171.89      9.78 o 
   3 -10  15       56.18       67.29     11.05 o 
  -3  -9  15       26.00       25.48      7.29 o 
  -2  -9  15       18.66        4.83      5.24 o 
  -1  -9  15      288.92      291.52     16.45 o 
   0  -9  15        3.50        4.04      4.01 o 
   1  -9  15       51.59       55.98      5.22 o 
   2  -9  15        9.29       12.24      3.08 o 
   3  -9  15       23.87       19.78      5.22 o 
  -3  -8  15        4.49        5.94      4.61 o 
  -2  -8  15       39.60       31.07      7.07 o 
  -1  -8  15      134.38      126.63      7.27 o 
   0  -8  15        1.78        4.92      3.71 o 
   1  -8  15      553.28      494.22     21.63 o 
   2  -8  15       65.15       72.34      6.71 o 
   3  -8  15       24.37       14.59      4.75 o 
   4  -8  15       58.19       69.79      9.18 o 
  -3  -7  15        4.61        9.21      5.54 o 
  -2  -7  15       42.05       48.35      5.38 o 
  -1  -7  15       20.46       19.19      3.77 o 
   0  -7  15      151.90      137.26      7.01 o 
   1  -7  15      331.27      304.47      9.00 o 
   2  -7  15       14.16       14.42      4.04 o 
   3  -7  15       39.89       42.26      6.62 o 
   4  -7  15        0.13       -1.10      4.37 o 
  -3  -6  15       44.57       46.49      5.83 o 
  -2  -6  15       22.93       22.81      4.21 o 
  -1  -6  15       22.29       23.90      3.91 o 
   0  -6  15       92.20       97.72     10.67 o 
   1  -6  15      275.97      260.79      8.10 o 
   2  -6  15        0.01        0.42      2.73 o 
   3  -6  15       90.91      104.01      9.28 o 
   4  -6  15        2.50       10.46      5.61 o 
  -3  -5  15      157.08      172.32      9.80 o 
  -2  -5  15       25.93       27.51      4.49 o 
  -1  -5  15       28.88       28.14      4.85 o 
   0  -5  15       48.75       46.35      4.15 o 
   1  -5  15      445.84      443.50     14.41 o 
   2  -5  15       39.87       35.73      5.39 o 
   3  -5  15       54.47       73.07      8.60 o 
   4  -5  15       11.73       12.03     11.00 o 
  -4  -4  15        0.23        3.93      6.02 o 
  -3  -4  15       91.90      111.50     15.82 o 
  -2  -4  15       68.55       63.84     13.12 o 
  -1  -4  15      164.13      154.36      7.74 o 
   0  -4  15       53.82       59.86      8.90 o 
   1  -4  15       64.12       67.91      5.93 o 
   2  -4  15        6.72        4.56      3.18 o 
   3  -4  15      141.92      157.47     12.77 o 
   4  -4  15        4.11        0.97      5.05 o 
  -4  -3  15        4.04        0.78      3.43 o 
  -3  -3  15      153.93      158.39      9.50 o 
  -2  -3  15       23.67       21.98      4.14 o 
  -1  -3  15      674.92      717.21     19.50 o 
   0  -3  15        8.15       10.72      2.44 o 
   1  -3  15      828.18      764.36     29.49 o 
   2  -3  15        8.38        5.61      3.28 o 
   3  -3  15        0.03        0.46      3.22 o 
   4  -3  15       13.84       17.96      7.52 o 
  -4  -2  15        7.07        7.62      3.99 o 
  -3  -2  15        1.22       -1.74      2.69 o 
  -2  -2  15       34.21       27.86      4.45 o 
  -1  -2  15      371.28      393.44     14.42 o 
   0  -2  15        7.24       13.70      4.83 o 
   1  -2  15      250.75      236.10     15.28 o 
   2  -2  15       47.46       53.87      9.41 o 
   3  -2  15        8.28        7.69      4.37 o 
   4  -2  15       11.13       11.18      5.60 o 
  -4  -1  15       15.57       15.33      4.59 o 
  -3  -1  15        0.71        1.82      3.06 o 
  -2  -1  15       77.69       74.45     12.99 o 
  -1  -1  15      602.24      614.42     17.50 o 
   0  -1  15        0.10        6.23      2.81 o 
   1  -1  15      120.95      123.06      9.00 o 
   2  -1  15       30.60       21.59      4.67 o 
   3  -1  15       43.94       50.81      8.27 o 
  -4   0  15       28.06       35.75      6.73 o 
  -3   0  15        3.47       -0.65      3.17 o 
  -2   0  15       48.31       39.64      5.49 o 
  -1   0  15      198.74      242.07     16.20 o 
   0   0  15        0.06        0.44      3.71 o 
   1   0  15      234.97      232.53     10.77 o 
   2   0  15        0.03        2.98      3.45 o 
   3   0  15       44.19       59.30      8.07 o 
  -4   1  15        3.99        8.31      4.15 o 
  -3   1  15      164.22      193.22     10.79 o 
  -2   1  15        2.83        3.07      4.37 o 
  -1   1  15      231.93      222.87     15.25 o 
   0   1  15        1.84       -1.14      2.32 o 
   1   1  15       14.00       14.07      3.98 o 
   2   1  15       20.99       12.01      6.24 o 
   3   1  15      124.72      145.10     11.73 o 
  -4   2  15       16.61       20.70      5.36 o 
  -3   2  15      136.48      147.56     12.73 o 
  -2   2  15       23.95       21.81      6.13 o 
  -1   2  15        8.24        5.65      4.67 o 
   0   2  15        7.42        3.36      3.43 o 
   1   2  15       37.17       31.97      5.10 o 
   2   2  15        1.47        8.60      3.98 o 
   3   2  15        5.89       11.90      7.58 o 
  -3   3  15      168.52      206.83     11.40 o 
  -2   3  15       53.20       55.99      9.60 o 
  -1   3  15      234.81      220.22     15.00 o 
   0   3  15       62.04       66.54      7.01 o 
   1   3  15        6.14        2.18      3.04 o 
   2   3  15       11.85       13.23      4.59 o 
  -3   4  15       15.69       15.49      9.33 o 
  -2   4  15       40.82       24.95      7.58 o 
  -1   4  15      278.90      260.86     16.67 o 
   0   4  15        0.24        1.60      3.11 o 
   1   4  15       96.25      103.40      8.16 o 
   2   4  15        0.01        5.35      4.35 o 
  -3   5  15        8.28       15.54      6.82 o 
  -2   5  15       15.39       14.08      7.07 o 
  -1   5  15      164.78      180.50     13.80 o 
   0   5  15        1.70        0.94      3.09 o 
   1   5  15      112.35      130.67     14.37 o 
   2   5  15       10.31       -3.25      6.22 o 
  -2   6  15      138.45      163.48     15.44 o 
  -1   6  15        0.98       -2.85      2.88 o 
   0   6  15        6.96        9.60      6.44 o 
   1   6  15        5.03        3.19      6.22 o 
  -1   7  15        3.24        7.86      6.19 o 
   0   7  15       27.15       24.98      8.43 o 
   0 -13  16       18.91       19.20      7.07 o 
   1 -13  16        3.39        6.28      6.54 o 
  -1 -12  16       21.39       11.84      6.00 o 
   0 -12  16        0.69        4.61      5.40 o 
   1 -12  16       32.21       40.86      8.72 o 
   2 -12  16       30.15       33.35      9.13 o 
  -1 -11  16       60.63       60.94      8.97 o 
   0 -11  16       54.88       38.40      7.42 o 
   1 -11  16       11.93        6.85      4.93 o 
   2 -11  16       40.44       15.97      7.69 o 
   3 -11  16       17.99       11.56      7.20 o 
  -2 -10  16       60.37       83.71     10.14 o 
  -1 -10  16       40.29       32.81      6.76 o 
   0 -10  16       17.07       23.46      6.06 o 
   1 -10  16       59.09       52.96      7.96 o 
   2 -10  16       67.08        1.66      8.65 o 
   3 -10  16       14.11       22.75      5.68 o 
  -2  -9  16      250.64      297.24     18.22 o 
  -1  -9  16       27.64       25.04      5.72 o 
   0  -9  16      154.69      178.13     12.44 o 
   1  -9  16        6.92        1.78      2.70 o 
   2  -9  16       49.03       64.01      9.13 o 
   3  -9  16        2.56        2.05      4.55 o 
  -3  -8  16       12.90       13.29      6.25 o 
  -2  -8  16       28.19       42.76      7.96 o 
  -1  -8  16      105.00       88.26     10.75 o 
   0  -8  16      324.61      341.76     11.93 o 
   1  -8  16      170.29      152.63     11.02 o 
   2  -8  16      455.33      446.76     23.11 o 
   3  -8  16        9.87       18.20      5.26 o 
  -3  -7  16        0.58        4.71      4.23 o 
  -2  -7  16       66.47       59.32      6.03 o 
  -1  -7  16       67.51       55.26      7.77 o 
   0  -7  16        0.13        0.36      3.35 o 
   1  -7  16       30.24       33.24      5.59 o 
   2  -7  16      101.15       84.60     44.16 o 
   3  -7  16       27.49       30.02      5.96 o 
  -3  -6  16        0.27        3.04      3.10 o 
  -2  -6  16       10.61       10.72      3.63 o 
  -1  -6  16        5.31        6.39      3.01 o 
   0  -6  16      155.67      151.13      7.40 o 
   1  -6  16        9.22       15.03      4.67 o 
   2  -6  16      140.01      147.20     23.67 o 
   3  -6  16       10.74        8.51      4.59 o 
  -3  -5  16        0.06        1.88      2.97 o 
  -2  -5  16      126.86      148.43      8.48 o 
  -1  -5  16      106.01      101.00     14.57 o 
   0  -5  16      126.30      125.96      6.59 o 
   1  -5  16       26.89       22.92      4.39 o 
   2  -5  16      109.22      110.10      8.43 o 
   3  -5  16       44.02       39.96      7.66 o 
  -3  -4  16        0.12        2.88      3.14 o 
  -2  -4  16      151.52      150.01      8.51 o 
  -1  -4  16       56.63       56.06      6.14 o 
   0  -4  16       49.75       50.57      4.33 o 
   1  -4  16      198.15      206.69     19.04 o 
   2  -4  16        0.11        1.14      3.07 o 
   3  -4  16        2.21        1.19      4.08 o 
  -4  -3  16       11.74       20.89      5.38 o 
  -3  -3  16       42.74       40.22      5.77 o 
  -2  -3  16       59.86       64.59      6.16 o 
  -1  -3  16      197.58      228.68     20.08 o 
   0  -3  16      483.33      461.54     21.13 o 
   1  -3  16       10.80       11.46      4.99 o 
   2  -3  16       65.39       59.28      9.57 o 
   3  -3  16       15.00       15.58      5.06 o 
  -4  -2  16        8.39       11.08      4.42 o 
  -3  -2  16       14.46       19.87      4.56 o 
  -2  -2  16       20.24       14.88      3.88 o 
  -1  -2  16      161.23      172.45      8.31 o 
   0  -2  16      470.93      490.97     22.10 o 
   1  -2  16       96.00       95.88      7.39 o 
   2  -2  16       31.32       30.39      5.58 o 
   3  -2  16        5.03       -1.80      4.99 o 
  -4  -1  16        4.14        2.87      3.42 o 
  -3  -1  16       20.60       21.17      4.95 o 
  -2  -1  16       37.97       27.80      6.95 o 
  -1  -1  16       30.02       38.65      7.70 o 
   0  -1  16      621.50      627.44     26.11 o 
   1  -1  16       10.39       11.21      3.83 o 
   2  -1  16      119.58      154.91     10.31 o 
   3  -1  16        0.00       -2.02      3.96 o 
  -4   0  16       21.84       27.98      5.66 o 
  -3   0  16       31.14       25.11      4.98 o 
  -2   0  16      106.68      111.34     11.95 o 
  -1   0  16      215.00      207.91     15.16 o 
   0   0  16        0.29       -3.44      3.16 o 
   1   0  16       85.15       87.61      9.11 o 
   2   0  16       50.01       55.24      7.03 o 
   3   0  16        6.14        9.30      4.99 o 
  -3   1  16       34.40       35.81      5.83 o 
  -2   1  16      113.15      110.17      8.04 o 
  -1   1  16        0.72        0.76      4.26 o 
   0   1  16       48.45       40.18      5.12 o 
   1   1  16       39.13       43.94      5.71 o 
   2   1  16       78.59       85.97      8.39 o 
   3   1  16       25.02       26.25      6.50 o 
  -3   2  16        4.69        6.64      4.12 o 
  -2   2  16        6.26       14.43      6.69 o 
  -1   2  16       22.29       12.82      6.00 o 
   0   2  16       27.07       29.51      4.72 o 
   1   2  16        5.99        2.36      3.12 o 
   2   2  16       82.94       86.94      8.72 o 
  -3   3  16        0.46       -1.14      3.79 o 
  -2   3  16       67.03       54.41      9.85 o 
  -1   3  16       15.38       24.50      7.23 o 
   0   3  16      149.60      147.71     11.38 o 
   1   3  16        2.15        1.58      3.24 o 
   2   3  16        0.67        2.53      4.02 o 
  -3   4  16        0.07        2.91      5.40 o 
  -2   4  16       60.63       63.85     10.55 o 
  -1   4  16        7.80        5.40      5.72 o 
   0   4  16       67.01       85.65      9.14 o 
   1   4  16       31.29       27.61      7.12 o 
   2   4  16        6.04       10.38      4.76 o 
  -2   5  16        2.78       -4.45      5.59 o 
  -1   5  16        0.06       -4.67      4.96 o 
   0   5  16       64.88       65.77      6.98 o 
   1   5  16       45.08       33.85     11.07 o 
  -2   6  16        1.06        4.48      6.63 o 
   0   6  16        7.99        3.54      6.38 o 
   0 -12  17       10.51        3.41      5.12 o 
   1 -12  17       25.55        8.94      5.87 o 
   2 -12  17        3.07       -3.66      5.68 o 
  -1 -11  17       84.53       72.00      9.73 o 
   0 -11  17       10.95       20.30      6.09 o 
   1 -11  17       57.42       70.86      9.50 o 
   2 -11  17       83.56       66.66     10.29 o 
  -2 -10  17        4.61        4.07      4.89 o 
  -1 -10  17      134.79      178.29     13.48 o 
   0 -10  17        2.41        2.12      4.07 o 
   1 -10  17       11.55       18.16      6.03 o 
   3 -10  17       37.57       49.41      7.49 o 
  -1  -9  17       94.57       90.66      9.60 o 
   0  -9  17        2.93        3.44      3.76 o 
   1  -9  17       25.92       23.04      9.02 o 
   2  -9  17       13.96       15.01      4.43 o 
   3  -9  17        4.06        1.51      3.60 o 
  -2  -8  17       25.64       22.33      4.83 o 
  -1  -8  17        0.05        2.37      2.62 o 
   0  -8  17       19.62       18.66      3.55 o 
   1  -8  17       84.60       77.63      6.02 o 
   2  -8  17       22.11       15.10      4.36 o 
   3  -8  17       18.24       15.54      4.93 o 
  -3  -7  17        0.37        1.42      3.26 o 
  -2  -7  17        2.18        3.11      4.23 o 
  -1  -7  17       12.02       16.26      5.68 o 
   0  -7  17       16.64       20.42      4.17 o 
   1  -7  17      126.04      121.29     10.80 o 
   2  -7  17        6.13        2.14      3.07 o 
   3  -7  17       49.75       59.84      8.00 o 
  -3  -6  17        2.51        2.43      3.27 o 
  -2  -6  17        0.85        0.58      2.85 o 
  -1  -6  17       92.65       88.76      6.53 o 
   0  -6  17        1.26        2.74      2.22 o 
   1  -6  17       47.97       43.92      7.10 o 
   2  -6  17        2.48       -1.10      2.81 o 
   3  -6  17      106.65      120.74     10.89 o 
  -3  -5  17      213.65      218.88     14.34 o 
  -2  -5  17       29.36       18.75      5.27 o 
  -1  -5  17       38.16       40.42      4.72 o 
   0  -5  17       20.87       15.69      5.15 o 
   1  -5  17       17.25       15.22      5.08 o 
   2  -5  17        1.17        3.00      3.17 o 
   3  -5  17       26.06       18.60     10.83 o 
  -3  -4  17       69.73       74.46      7.29 o 
  -2  -4  17        0.03       -0.40      2.67 o 
  -1  -4  17       18.68       23.87      3.93 o 
   0  -4  17       55.69       57.57      7.93 o 
   1  -4  17       43.12       51.91      7.96 o 
   2  -4  17        1.78        0.90      3.41 o 
   3  -4  17        1.32        6.26      4.58 o 
  -3  -3  17        0.68        1.84      3.45 o 
  -2  -3  17        2.64        6.68      3.44 o 
  -1  -3  17        2.53        1.35      2.79 o 
   0  -3  17        7.27        2.97      4.29 o 
   1  -3  17      376.90      362.16     19.23 o 
   2  -3  17        3.28        4.66      3.41 o 
   3  -3  17        4.94       11.32      5.29 o 
  -3  -2  17       16.06       12.25      4.17 o 
  -2  -2  17        0.01        2.59      3.08 o 
  -1  -2  17       12.39        2.78      5.21 o 
   0  -2  17      116.95      113.74     10.93 o 
   1  -2  17       21.52       31.78      5.26 o 
   2  -2  17       52.08       38.62      6.20 o 
   3  -2  17        1.11       -5.27      4.58 o 
  -3  -1  17       16.48       24.74      6.73 o 
  -2  -1  17        5.53        8.26      3.54 o 
  -1  -1  17      331.16      350.89     19.96 o 
   0  -1  17       29.51       26.02      6.63 o 
   1  -1  17      141.13      164.05     15.55 o 
   2  -1  17        6.71        9.31      4.33 o 
   3  -1  17       45.46       64.88      9.07 o 
  -3   0  17        0.31        2.46      4.71 o 
  -2   0  17       58.97       53.49      6.16 o 
  -1   0  17       45.90       53.62      9.32 o 
   0   0  17        0.04       -4.74      3.16 o 
   1   0  17       61.03       60.74      6.62 o 
   2   0  17        5.91        3.85      3.78 o 
   3   0  17      106.38      135.32     25.47 o 
  -3   1  17       44.43       33.27      8.42 o 
  -2   1  17       12.31       22.67      7.20 o 
  -1   1  17        9.17        8.15      5.37 o 
   0   1  17       35.32       39.76      7.58 o 
   1   1  17       10.84        9.26      4.77 o 
   2   1  17       87.83       89.69      8.85 o 
  -3   2  17       12.27       13.87      4.80 o 
  -2   2  17       11.15       22.74      7.45 o 
  -1   2  17       78.65       98.11     11.56 o 
   0   2  17       62.72       76.13      9.50 o 
   1   2  17        6.60        1.74      3.27 o 
   2   2  17        1.87        0.65      4.25 o 
  -3   3  17       55.21       75.72     11.94 o 
  -2   3  17        3.99        3.06      6.03 o 
  -1   3  17       23.67       18.66      6.98 o 
   0   3  17        4.59        2.87      4.48 o 
   1   3  17       10.83       11.09      4.32 o 
   2   3  17        1.39        4.59      4.69 o 
  -2   4  17        0.02       -5.75      6.19 o 
  -1   4  17      116.87      122.27     12.47 o 
   0   4  17        3.25        2.24      3.61 o 
   1   4  17       82.01       81.72      8.15 o 
  -2   5  17        0.78        1.55      6.38 o 
  -1   5  17       46.98       32.15      8.27 o 
   0   5  17        3.83        1.46      5.02 o 
   0 -12  18        1.11       -0.57      4.96 o 
   1 -12  18       14.02       21.47      7.20 o 
  -1 -11  18        6.76        5.78      4.80 o 
   0 -11  18        3.62       11.65      5.62 o 
   1 -11  18        0.31        5.21      5.34 o 
  -1 -10  18        7.02        5.59      4.52 o 
   0 -10  18       28.95       27.76      6.44 o 
   1 -10  18        3.97        6.82      4.77 o 
  -1  -9  18       11.16       12.95      4.83 o 
   0  -9  18       79.36       86.31      9.55 o 
   1  -9  18       39.42       34.36      6.82 o 
   2  -9  18       29.48       15.22      6.41 o 
   3  -9  18        0.04        1.77      4.20 o 
  -2  -8  18       19.21       20.36      6.30 o 
  -1  -8  18       10.85       11.22      4.69 o 
   1  -8  18       10.37        5.62      4.52 o 
   2  -8  18       69.23       67.07      9.92 o 
   3  -8  18       47.33       40.84      7.07 o 
  -2  -7  18        1.99        1.37      3.32 o 
  -1  -7  18        4.81        2.21      4.61 o 
   0  -7  18      183.45      194.60      8.95 o 
   1  -7  18        6.60       11.81      4.96 o 
   2  -7  18       69.37       83.05      7.80 o 
   3  -7  18       13.51       21.50      5.98 o 
  -3  -6  18        8.22       12.04      4.34 o 
  -2  -6  18       48.78       42.72     10.45 o 
  -1  -6  18        0.06       -1.44      2.52 o 
   0  -6  18      118.65      112.48     10.64 o 
   1  -6  18        0.01        2.75      3.44 o 
   2  -6  18       31.50       26.64      5.64 o 
   3  -6  18        2.15        2.35      4.20 o 
  -3  -5  18       11.71       14.04      4.72 o 
  -2  -5  18       54.75       59.19      6.24 o 
  -1  -5  18       10.09        5.20      3.19 o 
   0  -5  18       94.29       82.54      9.28 o 
   1  -5  18        0.00       -1.20      3.66 o 
   2  -5  18      227.03      226.47     16.45 o 
   3  -5  18        5.37        7.20      5.13 o 
  -3  -4  18        5.37        4.72      3.94 o 
  -2  -4  18       30.13       26.17      4.95 o 
  -1  -4  18        1.24        0.95      3.55 o 
   0  -4  18       45.10       32.75      6.82 o 
   1  -4  18        0.31       -0.38      3.66 o 
   2  -4  18       26.03       24.36      5.48 o 
   3  -4  18        0.00        2.23      4.64 o 
  -3  -3  18        4.51        6.46      3.89 o 
  -2  -3  18      330.53      370.37     14.42 o 
  -1  -3  18        8.30        9.69      5.40 o 
   0  -3  18      477.74      477.13     22.83 o 
   1  -3  18       52.61       39.16      7.61 o 
   2  -3  18       15.68       42.69     10.33 o 
   3  -3  18       17.97       18.79      6.44 o 
  -3  -2  18        5.56        6.68      3.94 o 
  -2  -2  18       44.07       30.41      5.00 o 
  -1  -2  18       37.25       22.61      7.10 o 
   0  -2  18       55.52       56.71      8.37 o 
   1  -2  18        0.32       -2.56      3.28 o 
   2  -2  18       32.52       35.26      6.29 o 
   3  -2  18       10.38        7.89      7.10 o 
  -3  -1  18        4.90        6.84      3.78 o 
  -2  -1  18       35.89       27.06      7.74 o 
  -1  -1  18      188.80      191.17     15.13 o 
   0  -1  18      243.45      259.82     16.26 o 
   1  -1  18        0.04       -0.87      3.07 o 
   2  -1  18       82.79       74.41      8.33 o 
  -3   0  18        4.40        8.81      4.52 o 
  -2   0  18        4.64        0.69      5.40 o 
  -1   0  18       20.14       17.08      6.88 o 
   0   0  18      120.63      129.37     11.94 o 
   1   0  18        0.48        0.02      3.21 o 
   2   0  18       55.61       65.73      8.03 o 
  -3   1  18        8.80        7.05      4.28 o 
  -2   1  18       41.10       33.57      8.62 o 
  -1   1  18        3.55        7.39      6.13 o 
   0   1  18       24.01       18.35      6.13 o 
   1   1  18        3.13        1.41      3.41 o 
   2   1  18        3.57        0.04     10.88 o 
  -3   2  18       84.85      119.02     13.96 o 
  -2   2  18       28.44       40.07      9.76 o 
  -1   2  18       11.23       10.14      6.69 o 
   0   2  18        4.25        2.08      4.26 o 
   1   2  18       11.46       10.19      4.47 o 
   2   2  18        0.40        2.12      4.50 o 
  -2   3  18      131.68      134.90     14.94 o 
  -1   3  18       97.04      102.56     12.19 o 
   0   3  18       26.09       36.82      7.99 o 
   1   3  18        1.01        1.89      3.81 o 
  -2   4  18       22.88       35.18      9.28 o 
  -1   4  18       20.87       17.08      7.36 o 
   0   4  18      232.29      250.19     16.61 o 
  -1   5  18        5.73        4.36      6.28 o 
   0 -11  19        0.34        5.46      4.74 o 
   1 -11  19        2.37       -2.08      4.74 o 
  -1 -10  19       45.48       54.69      8.43 o 
   0 -10  19        0.00       -1.39      3.98 o 
  -1  -9  19      166.96      169.60     13.01 o 
   0  -9  19       15.83       21.28      8.73 o 
   1  -9  19      190.17      169.07     13.36 o 
   2  -9  19        1.37       -0.76      4.26 o 
  -2  -8  19       24.14       25.50      5.41 o 
  -1  -8  19       49.73       54.20      5.66 o 
   0  -8  19       47.12       45.56     10.20 o 
   1  -8  19      218.35      213.94     15.09 o 
   2  -8  19       42.06       34.17      8.08 o 
  -2  -7  19        1.74        3.35      3.69 o 
  -1  -7  19        0.70        5.49      3.82 o 
   0  -7  19       55.44       55.70      7.96 o 
   1  -7  19       59.43       79.23      9.54 o 
   2  -7  19        0.45       -1.14      4.07 o 
   3  -7  19       71.89      103.35     13.99 o 
  -2  -6  19       34.27       31.48      5.35 o 
  -1  -6  19        2.57        0.14      2.85 o 
   0  -6  19        4.57        3.85      4.42 o 
   1  -6  19       75.19       61.20      8.97 o 
   2  -6  19        1.50       -1.23      3.66 o 
   3  -6  19       47.28       53.58      8.44 o 
  -3  -5  19       46.13       41.49      6.31 o 
  -2  -5  19       26.99       34.91      5.47 o 
  -1  -5  19       62.67       67.21      9.57 o 
   0  -5  19       19.64       15.06      5.53 o 
   1  -5  19        1.21        3.76      3.88 o 
   2  -5  19        6.20        5.08      5.21 o 
   3  -5  19       52.32       61.95      9.01 o 
  -3  -4  19       23.02       26.62      5.79 o 
  -2  -4  19       12.42       19.95      6.76 o 
  -1  -4  19      210.47      196.06     14.97 o 
   0  -4  19      101.85      106.64     10.99 o 
   1  -4  19       27.19       25.42      6.66 o 
   2  -4  19       10.35        6.48      4.12 o 
   3  -4  19        4.70        4.12      4.94 o 
  -3  -3  19       55.29       66.41      7.34 o 
  -2  -3  19       22.30       13.67      4.93 o 
  -1  -3  19      212.07      237.34     16.83 o 
   0  -3  19      114.52      101.71     10.80 o 
   1  -3  19       16.10       10.99      5.31 o 
   2  -3  19        3.56        2.90      4.15 o 
  -3  -2  19        5.74        6.19      6.98 o 
  -2  -2  19        0.27        2.97      5.31 o 
  -1  -2  19       21.87       21.54      6.88 o 
   0  -2  19      203.29      236.10     15.95 o 
   1  -2  19      190.65      202.35     15.13 o 
   2  -2  19        0.09        1.18      7.42 o 
  -3  -1  19        1.81        3.43      4.07 o 
  -2  -1  19       26.62       27.06      8.43 o 
  -1  -1  19       70.59       73.45     10.39 o 
   0  -1  19       13.29        9.25      5.40 o 
   1  -1  19      347.94      354.68     20.68 o 
   2  -1  19        5.93        2.73      3.98 o 
  -3   0  19       99.73      110.87     13.70 o 
  -2   0  19       27.61       24.00      8.21 o 
  -1   0  19       23.82       16.36      6.60 o 
   0   0  19       47.60       50.81      8.75 o 
   1   0  19       17.81       16.48      6.32 o 
   2   0  19        0.31       -0.52      4.55 o 
  -2   1  19        0.54        1.39      6.47 o 
  -1   1  19       17.26       18.19      7.39 o 
   0   1  19        1.56        1.45      4.77 o 
   1   1  19       10.01        3.09      5.37 o 
  -2   2  19       25.63       17.65      8.49 o 
  -1   2  19       30.43       45.06      9.28 o 
   0   2  19       97.87      120.37     12.57 o 
   1   2  19        0.40        2.60      3.99 o 
  -2   3  19        0.45        2.97      7.20 o 
  -1   3  19       42.37       37.26      9.00 o 
   0   3  19        1.34        2.40      5.40 o 
   0 -10  20       46.72       56.27      8.24 o 
  -1  -9  20        6.55        3.44      4.17 o 
   0  -9  20      154.57      172.82     13.33 o 
   1  -9  20        3.75       -0.22      4.29 o 
   2  -9  20        9.94       11.72      6.03 o 
  -1  -8  20       57.83       60.46      6.00 o 
   0  -8  20       26.02       47.24      7.77 o 
   1  -8  20        0.14       -3.09      3.63 o 
   2  -8  20       27.64       28.89      8.21 o 
  -2  -7  20        1.36        6.61      4.06 o 
  -1  -7  20        6.13        4.52      3.13 o 
   0  -7  20       40.01       32.71      7.26 o 
   1  -7  20       11.78        2.24      4.42 o 
   2  -7  20       95.59      125.96     13.64 o 
  -2  -6  20        4.16        3.76      4.88 o 
  -1  -6  20        2.75       -4.36      4.14 o 
   0  -6  20       14.38       15.32      5.72 o 
   1  -6  20       25.16       13.17      5.65 o 
   2  -6  20       22.16       19.23      7.17 o 
  -2  -5  20      121.48      138.97     13.22 o 
  -1  -5  20        6.76        2.53      4.71 o 
   0  -5  20       30.16       21.66      6.32 o 
   1  -5  20        7.57        3.60      4.39 o 
   2  -5  20       11.92       12.57      6.03 o 
  -2  -4  20       60.32       57.44     11.73 o 
  -1  -4  20       60.49       60.66      9.63 o 
   0  -4  20      156.01      162.18     13.39 o 
   1  -4  20        0.03        2.37      4.11 o 
   2  -4  20        1.34        5.75      5.02 o 
  -2  -3  20       23.95       27.09      8.68 o 
  -1  -3  20        8.52       19.33      7.04 o 
   0  -3  20        1.22       -4.64      3.09 o 
   1  -3  20       13.90       10.52      5.65 o 
   2  -3  20       38.01       32.37      8.75 o 
  -2  -2  20       17.46       20.37      7.64 o 
  -1  -2  20        1.18       -2.87      4.74 o 
   0  -2  20        0.07        0.09      4.07 o 
   1  -2  20        2.41        8.27      5.34 o 
   2  -2  20       27.40       24.40     13.04 o 
  -2  -1  20        2.77        6.73      6.82 o 
  -1  -1  20        3.91       10.39      5.94 o 
   0  -1  20      184.84      175.60     14.15 o 
   1  -1  20       27.57       29.11      7.86 o 
   2  -1  20       79.09       93.64     10.94 o 
  -2   0  20       11.64       21.47      8.59 o 
  -1   0  20        9.68       11.30      6.98 o 
   0   0  20       19.22       14.62      6.41 o 
   1   0  20        0.65        3.73      5.65 o 
  -2   1  20       11.86       20.24      8.62 o 
  -1   1  20        0.74        0.38      5.08 o 
   0   1  20        1.34       -1.33      4.48 o 
   1   1  20       14.81        3.13      5.49 o 
  -1   2  20       21.93       25.74      8.37 o 
   0   2  20        7.14        1.11      5.37 o 
   0  -9  21       38.79       25.26      6.82 o 
   1  -9  21       55.22       54.50      9.06 o 
  -1  -8  21       37.51       50.73     10.10 o 
   0  -8  21        0.75       -3.76      4.23 o 
   1  -8  21       49.00       45.41      8.59 o 
  -1  -7  21        2.22        0.88      4.80 o 
   0  -7  21       13.16        8.78      5.12 o 
   1  -7  21       67.91       69.79      9.98 o 
   2  -7  21        9.95       13.93      6.73 o 
  -1  -6  21       19.04       17.49      6.92 o 
   0  -6  21        0.57       -1.11      4.11 o 
   1  -6  21       36.43       40.20      8.30 o 
   2  -6  21        0.01        3.88      5.18 o 
  -2  -5  21        0.04        0.92      5.46 o 
  -1  -5  21        4.73        1.89      4.83 o 
   0  -5  21        0.16       -3.88      4.07 o 
   1  -5  21       36.37       22.77      7.23 o 
   2  -5  21        0.05       -1.96      4.45 o 
  -2  -4  21        7.05       11.30      7.01 o 
  -1  -4  21      165.92      188.61     15.54 o 
   0  -4  21        3.39        4.52      4.89 o 
   1  -4  21        1.85        1.33      4.52 o 
   2  -4  21        0.24        1.17      4.96 o 
  -2  -3  21        0.16        8.12      6.60 o 
  -1  -3  21      198.69      195.09     15.82 o 
   0  -3  21        0.14        2.05      4.52 o 
   1  -3  21       17.81       21.44      7.17 o 
  -2  -2  21        5.14        4.20      5.84 o 
  -1  -2  21        0.10        5.02      5.05 o 
   0  -2  21        0.17        0.76      4.58 o 
   1  -2  21       73.86       76.80     11.30 o 
  -2  -1  21        0.04        4.93      6.13 o 
  -1  -1  21       12.84       19.23      7.48 o 
   0  -1  21       49.83       61.54      9.98 o 
   1  -1  21      147.42      175.89     16.04 o 
  -1   0  21        0.53       -3.98      4.93 o 
   0   0  21        0.85       -6.77      4.52 o 
   1   0  21       41.26       36.95      9.13 o 
  -1   1  21       13.58       12.06      7.55 o 
   0   1  21        8.42        0.88      5.43 o 
   0  -8  22       13.64       19.29      6.41 o 
   0  -7  22        0.78       -0.41      4.23 o 
   1  -7  22       18.01        6.76      4.93 o 
  -1  -6  22        8.83        1.71      5.65 o 
   0  -6  22        0.23       -1.99      4.33 o 
   1  -6  22        9.52        6.85      5.53 o 
  -1  -5  22        4.07        2.31      5.84 o 
   0  -5  22       50.68       32.94      7.99 o 
   1  -5  22        1.86        1.33      5.08 o 
  -1  -4  22        2.31        1.17      4.64 o 
   0  -4  22       74.34       73.16     10.14 o 
   1  -4  22       17.56       12.85      6.50 o 
  -1  -3  22       25.91        9.95      6.22 o 
   0  -3  22        1.14        5.08      4.89 o 
   1  -3  22       15.46        9.16      6.35 o 
  -1  -2  22       13.55        4.99      6.13 o 
   0  -2  22       37.26       43.39      8.84 o 
   0  -1  22       72.97       79.26     10.96 o 
                                                 
